# Supplementary material for: Human bone marrow stem/stromal cell osteogenesis is regulated via mechanically activated osteocyte‐derived extracellular vesicles
Source: Stem Cells Transl Med. 2020 Jul 16;9(11):1431–47. doi: 10.1002/sctm.19-0405 (PMC7581449; doi:10.1002/sctm.19-0405)
Supplement: Supplementary file 2 — Appendix S2. Supporting Information. [file SCT3-9-1431-s002.xlsx]

## Sheet: All identified proteins
T: Protein names	T: Gene names	LFQ intensity C1	LFQ intensity C2	LFQ intensity C3	LFQ intensity F1	LFQ intensity F2	LFQ intensity F3	LFQ intensity NF1	LFQ intensity NF2	LFQ intensity NF3	C: GOBP name	C: GOMF name	C: GOCC name	C: KEGG name	N: Peptides	N: Razor + unique peptides	N: Unique peptides	N: Sequence coverage [%]	N: Unique + razor sequence coverage [%]	N: Unique sequence coverage [%]	N: Mol. weight [kDa]	N: Q-value	N: Score	N: Intensity	N: MS/MS count	N: Sequence length	N: iBAQ C1	N: iBAQ C2	N: iBAQ C3	N: iBAQ F1	N: iBAQ F2	N: iBAQ F3	N: iBAQ NF1	N: iBAQ NF2	N: iBAQ NF3	T: Protein IDs	T: Majority protein IDs
	2210010C04Rik	NaN	NaN	NaN	NaN	NaN	NaN	NaN	NaN	NaN	macromolecule metabolic process;metabolic process;primary metabolic process;protein metabolic process;proteolysis	catalytic activity;endopeptidase activity;hydrolase activity;peptidase activity;peptidase activity, acting on L-amino acid peptides;serine hydrolase activity;serine-type endopeptidase activity;serine-type peptidase activity	extracellular region part;extracellular space	Neuroactive ligand-receptor interaction;Pancreatic secretion;Protein digestion and absorption	1	1	1	4.9	4.9	4.9	26.422	0	3.3566	7190200	2	247	0	0	0	0	0	0	0	0	0	Q9CPN9	Q9CPN9
Alpha-2-macroglobulin;Alpha-2-macroglobulin 165 kDa subunit;Alpha-2-macroglobulin 35 kDa subunit	A2m	23.6977	NaN	NaN	22.4008	23.1762	22.2251	24.2138	22.8616	23.4056	biological regulation;embryo implantation;negative regulation of catalytic activity;negative regulation of endopeptidase activity;negative regulation of hydrolase activity;negative regulation of molecular function;negative regulation of peptidase activity;regulation of biological process;regulation of catalytic activity;regulation of endopeptidase activity;regulation of hydrolase activity;regulat…	endopeptidase inhibitor activity;endopeptidase regulator activity;enzyme inhibitor activity;enzyme regulator activity;peptidase inhibitor activity;peptidase regulator activity;serine-type endopeptidase inhibitor activity	extracellular region;extracellular region part;extracellular space		3	2	2	1.7	1.2	1.2	165.85	0	5.2518	415520000	22	1495	1051200	0	0	175990	746050	268310	599310	587050	1656500	Q61838	Q61838
Alanine--tRNA ligase, cytoplasmic	Aars	NaN	NaN	NaN	19.0687	18.9292	NaN	18.7437	19.3801	19.4197	alanyl-tRNA aminoacylation;amine metabolic process;amino acid activation;anatomical structure development;biological regulation;carboxylic acid metabolic process;cellular amine metabolic process;cellular amino acid metabolic process;cellular ketone metabolic process;cellular macromolecule metabolic process;cellular metabolic process;cellular nitrogen compound metabolic process;cellular process;ce…	adenyl nucleotide binding;adenyl ribonucleotide binding;alanine-tRNA ligase activity;amine binding;amino acid binding;aminoacyl-tRNA editing activity;aminoacyl-tRNA ligase activity;ATP binding;binding;carboxylic acid binding;carboxylic ester hydrolase activity;catalytic activity;cation binding;hydrolase activity;hydrolase activity, acting on ester bonds;ion binding;ligase activity;ligase activity…	cell part;cytoplasm;extracellular membrane-bounded organelle;extracellular organelle;extracellular region part;extracellular vesicular exosome;intracellular part;membrane;membrane-bounded organelle;membrane-bounded vesicle;organelle;vesicle	Aminoacyl-tRNA biosynthesis	2	2	2	2.4	2.4	2.4	106.91	0	3.2155	18030000	2	968	0	0	0	16748	58636	0	31092	79701	96021	Q8BGQ7	Q8BGQ7
ATP-binding cassette sub-family A member 6	Abca6	24.0506	NaN	NaN	24.2752	NaN	NaN	NaN	NaN	NaN	cellular process;establishment of localization;lipid transport;organic substance transport;transmembrane transport;transport	active transmembrane transporter activity;adenyl nucleotide binding;adenyl ribonucleotide binding;ATP binding;ATPase activity;ATPase activity, coupled;ATPase activity, coupled to movement of substances;ATPase activity, coupled to transmembrane movement of substances;binding;catalytic activity;hydrolase activity;hydrolase activity, acting on acid anhydrides;hydrolase activity, acting on acid anhyd…	cell part;integral to membrane;intracellular membrane-bounded organelle;intracellular organelle;intracellular part;intrinsic to membrane;membrane part;membrane-bounded organelle;organelle	ABC transporters	1	1	1	0.8	0.8	0.8	183.28	0.0099404	2.1115	130050000	1	1624	1080500	0	0	777410	0	0	0	0	0	Q8K441	Q8K441
Actin, cytoplasmic 1;Actin, cytoplasmic 1, N-terminally processed;Actin, cytoplasmic 2;Actin, cytoplasmic 2, N-terminally processed	Actb;Actg1	26.9902	30.0571	30.3524	30.0006	29.4168	28.8052	29.407	30.2395	29.9372	actin cytoskeleton organization;actin filament organization;actin filament-based movement;actin filament-based process;actin-mediated cell contraction;actin-myosin filament sliding;actomyosin structure organization;anatomical structure development;anatomical structure formation involved in morphogenesis;anatomical structure homeostasis;anatomical structure morphogenesis;ATP-dependent chromatin re…	adenyl nucleotide binding;adenyl ribonucleotide binding;ATP binding;ATPase activity;binding;catalytic activity;core promoter proximal region DNA binding;core promoter proximal region sequence-specific DNA binding;cytoskeletal protein binding;DNA binding;enhancer binding;enhancer sequence-specific DNA binding;enzyme binding;hydrolase activity;hydrolase activity, acting on acid anhydrides;hydrolase…	actin cytoskeleton;actin filament;actomyosin, actin part;adherens junction;anchoring junction;axon;blood microparticle;cell cortex part;cell junction;cell part;cell projection;cell-substrate adherens junction;cell-substrate junction;chromatin;chromosomal part;contractile fiber;contractile fiber part;cortical cytoskeleton;costamere;cytoplasm;cytoplasmic part;cytoskeletal part;cytoskeleton;cytosol;…	Adherens junction;Arrhythmogenic right ventricular cardiomyopathy (ARVC);Bacterial invasion of epithelial cells;Dilated cardiomyopathy;Focal adhesion;Hypertrophic cardiomyopathy (HCM);Leukocyte transendothelial migration;Pathogenic Escherichia coli infection;Phagosome;Phototransduction - fly;Regulation of actin cytoskeleton;Shigellosis;Tight junction;Vibrio cholerae infection;Viral myocarditis	25	25	11	68.5	68.5	39.2	41.736	0	323.31	34312000000	509	375	26362000	3073500	2876600	135510000	209480000	58261000	229390000	262630000	361730000	B2RRX1;P60710;Q4KL81;P63260;E9Q1F2;E9Q5F4;G3UZ07;B1ATY1;Q8BFZ3;G3UYG0;E9Q606;F8WGM8;E9Q2D1;F6WX90;V9GXQ2;E9Q3M9	B2RRX1;P60710;Q4KL81;P63260;E9Q1F2;E9Q5F4;G3UZ07
Actin, alpha skeletal muscle;Actin, alpha cardiac muscle 1;Actin, gamma-enteric smooth muscle;Actin, aortic smooth muscle	Actc1;Acta1;Actg2;Acta2	22.8471	28.6352	29.175	24.4002	23.7458	23.7655	23.1877	24.2618	23.9675	actin cytoskeleton organization;actin filament organization;actin filament-based movement;actin filament-based process;actin-mediated cell contraction;actin-myosin filament sliding;actomyosin structure organization;anatomical structure development;anatomical structure formation involved in morphogenesis;anatomical structure morphogenesis;biological regulation;cardiac muscle contraction;cardiac mu…	adenyl nucleotide binding;adenyl ribonucleotide binding;ATP binding;ATPase activity;binding;catalytic activity;cytoskeletal protein binding;enzyme binding;hydrolase activity;hydrolase activity, acting on acid anhydrides;hydrolase activity, acting on acid anhydrides, in phosphorus-containing anhydrides;kinase binding;myosin binding;nucleoside-triphosphatase activity;nucleotide binding;protein bind…	actin cytoskeleton;actin filament;actin filament bundle;actomyosin;actomyosin, actin part;adherens junction;anchoring junction;blood microparticle;cell junction;cell part;cell periphery;cell-substrate adherens junction;cell-substrate junction;contractile fiber;contractile fiber part;cytoplasm;cytoplasmic part;cytoskeletal part;cytoskeleton;extracellular membrane-bounded organelle;extracellular or…	Cardiac muscle contraction;Dilated cardiomyopathy;Hypertrophic cardiomyopathy (HCM);Vascular smooth muscle contraction	19	5	4	49.9	20.7	12.7	42.019	0	31.865	5055900000	52	377	3296600	462720	507590	10053000	35682000	8283900	39807000	38313000	68113000	Q497E4;P68134;P68033;Q3UJ36;P63268;P62737;D3YZY0;D3Z2K3	Q497E4;P68134;P68033;Q3UJ36;P63268;P62737;D3YZY0;D3Z2K3
Alpha-actinin-1	Actn1	19.503	21.9815	22.6875	25.6542	25.2096	26.1716	24.382	27.2559	26.4243	actin crosslink formation;actin cytoskeleton organization;actin filament bundle assembly;actin filament organization;actin filament-based process;biological regulation;cell junction assembly;cell junction organization;cell-substrate junction assembly;cellular component assembly;cellular component assembly at cellular level;cellular component organization;cellular component organization at cellula…	actin binding;actin filament binding;binding;calcium ion binding;cation binding;cytoskeletal protein binding;double-stranded RNA binding;identical protein binding;integrin binding;ion binding;ion channel binding;ligand-dependent nuclear receptor transcription coactivator activity;metal ion binding;nucleic acid binding;protein binding;protein binding transcription factor activity;protein complex b…	actin filament bundle;actomyosin;adherens junction;anchoring junction;brush border;cell cortex part;cell junction;cell part;cell projection;cell projection part;cell-cell adherens junction;cell-cell junction;cell-substrate adherens junction;cell-substrate junction;contractile fiber part;cortical actin cytoskeleton;cortical cytoskeleton;cytoplasm;cytoplasmic membrane-bounded vesicle;cytoplasmic pa…	Adherens junction;Amoebiasis;Arrhythmogenic right ventricular cardiomyopathy (ARVC);Focal adhesion;Leukocyte transendothelial migration;Regulation of actin cytoskeleton;Systemic lupus erythematosus;Tight junction	28	14	14	36.3	19.8	19.8	102.72	0	77.004	2234900000	110	887	41356	2478.9	3376	3756900	6917200	3226700	4160700	8664800	10397000	A1BN54;Q7TPR4	A1BN54;Q7TPR4
Alpha-actinin-4	Actn4	18.6052	NaN	NaN	27.8342	27.0794	27.5522	26.3447	28.1694	27.5259	actin cytoskeleton organization;actin filament bundle assembly;actin filament organization;actin filament-based process;adult behavior;adult locomotory behavior;adult walking behavior;anatomical structure morphogenesis;axonogenesis;behavior;biological regulation;cardiac conduction;cell junction assembly;cell junction organization;cell part morphogenesis;cell projection assembly;cell projection mo…	actin binding;actin filament binding;ankyrin binding;binding;binding, bridging;calcium ion binding;cation binding;cytoskeletal protein binding;enzyme binding;FATZ binding;hormone receptor binding;identical protein binding;ion binding;ion channel binding;ligand-dependent nuclear receptor transcription coactivator activity;LIM domain binding;lipid binding;metal ion binding;nuclear hormone receptor …	actin filament bundle;actomyosin;adherens junction;anchoring junction;axon;axon hillock;axon part;brush border;cell body;cell body fiber;cell cortex part;cell junction;cell part;cell projection;cell projection part;cell-cell junction;cell-substrate adherens junction;cell-substrate junction;contractile fiber part;cortical actin cytoskeleton;cortical cytoskeleton;cytoplasm;cytoplasmic part;cytoskel…	Adherens junction;Amoebiasis;Arrhythmogenic right ventricular cardiomyopathy (ARVC);Focal adhesion;Leukocyte transendothelial migration;Regulation of actin cytoskeleton;Systemic lupus erythematosus;Tight junction	35	35	21	45.2	45.2	29.2	104.98	0	223.95	6039000000	215	912	11984	0	0	9502400	16613000	9435500	11163000	24023000	24565000	Q3ULT2;P57780;E9Q2W9;D3Z0L8;Q9JI91;O88990;D3Z761;D3YY95;Q91ZE6;E9PX29	Q3ULT2;P57780;E9Q2W9
Actin-related protein 3	Actr3	NaN	NaN	NaN	20.0909	20.2865	NaN	NaN	21.5201	20.6597	actin cytoskeleton organization;actin filament organization;actin filament-based process;actin nucleation;anatomical structure morphogenesis;Arp2/3 complex-mediated actin nucleation;asymmetric cell division;biological regulation;cell cycle;cell cycle cytokinesis;cell cycle process;cell division;cell part morphogenesis;cell projection morphogenesis;cell projection organization;cellular component m…	adenyl nucleotide binding;adenyl ribonucleotide binding;ATP binding;binding;nucleotide binding;purine nucleotide binding;purine ribonucleoside triphosphate binding;purine ribonucleotide binding;ribonucleotide binding;structural constituent of cytoskeleton;structural molecule activity	actin filament;adherens junction;anchoring junction;Arp2/3 protein complex;brush border;cell junction;cell part;cell projection;cell-cell junction;cell-substrate adherens junction;cell-substrate junction;cytoplasmic part;cytoskeletal part;excitatory synapse;extracellular membrane-bounded organelle;extracellular organelle;extracellular region part;extracellular vesicular exosome;focal adhesion;Gol…		2	2	2	6.2	6.2	6.2	47.357	0	4.2297	42356000	1	418	0	0	0	133290	544870	0	0	492530	608310	Q3ULF7;Q99JY9;A0A087WPR6;A0A087WQ14;A0A087WRA1	Q3ULF7;Q99JY9;A0A087WPR6;A0A087WQ14;A0A087WRA1
Adipocyte enhancer-binding protein 1	Aebp1	22.8513	NaN	NaN	22.7052	23.0803	22.6233	24.2132	24.0193	24.1345	biological regulation;negative regulation of biological process;negative regulation of biosynthetic process;negative regulation of cellular biosynthetic process;negative regulation of cellular macromolecule biosynthetic process;negative regulation of cellular metabolic process;negative regulation of cellular process;negative regulation of gene expression;negative regulation of macromolecule biosy…	binding;carboxypeptidase activity;catalytic activity;cation binding;DNA binding;exopeptidase activity;hydrolase activity;ion binding;metal ion binding;metallocarboxypeptidase activity;metalloexopeptidase activity;metallopeptidase activity;nucleic acid binding;peptidase activity;peptidase activity, acting on L-amino acid peptides;protein binding transcription factor activity;regulatory region DNA …	cell part;cytoplasm;extracellular matrix;extracellular membrane-bounded organelle;extracellular organelle;extracellular region;extracellular region part;extracellular space;extracellular vesicular exosome;intracellular membrane-bounded organelle;intracellular organelle;intracellular part;membrane-bounded organelle;membrane-bounded vesicle;nucleus;organelle;vesicle		7	7	7	7.5	7.5	7.5	128.36	0	23.768	499100000	20	1128	575030	0	0	303680	1293100	246250	2811300	1440500	2876900	Q640N1;A0A0R4J0C4;Q9D2L5	Q640N1
	Ahnak	21.1299	NaN	NaN	26.0091	25.2615	23.6239	23.4401	25.7089	25.5821	biological regulation;cellular component assembly;cellular component organization;cellular component organization or biogenesis;macromolecular complex assembly;macromolecular complex subunit organization;protein complex assembly;protein complex subunit organization;protein oligomerization;regulation of biological process;regulation of cellular metabolic process;regulation of cellular process;regu…		actin cytoskeleton;adherens junction;anchoring junction;cell junction;cell part;cell-cell contact zone;cell-cell junction;cell-substrate adherens junction;cell-substrate junction;contractile fiber part;costamere;cytoplasm;cytoplasmic part;cytoskeleton;cytosol;extracellular membrane-bounded organelle;extracellular organelle;extracellular region part;extracellular vesicular exosome;focal adhesion;i…		18	18	18	20.9	20.9	20.9	604.25	0	46.573	1413000000	54	5656	18062	0	0	311910	640970	98742	362660	591550	1057900	E9Q616	E9Q616
	Ahnak2	NaN	NaN	NaN	21.1257	20.5185	20.3412	NaN	21.6769	20.7561			cell part;contractile fiber part;costamere;cytoplasm;cytoplasmic part;cytoplasmic vesicle membrane;cytoplasmic vesicle part;intracellular organelle part;intracellular part;membrane;organelle membrane;organelle part;plasma membrane;vesicle membrane;Z disc		1	1	1	6.7	6.7	6.7	115.14	0	3.4341	60596000	4	1126	0	0	0	86884	112520	58330	0	250030	310760	F7CVJ5;F7DBB3;E9PYB0	F7CVJ5;F7DBB3;E9PYB0
Adenylate kinase isoenzyme 1	Ak1	NaN	22.204	22.5441	20.5118	18.3212	NaN	NaN	17.8647	18.6521	ADP biosynthetic process;ADP metabolic process;AMP metabolic process;ATP metabolic process;biological regulation;biosynthetic process;cell cycle arrest;cell cycle process;cellular biosynthetic process;cellular metabolic process;cellular nitrogen compound biosynthetic process;cellular nitrogen compound metabolic process;cellular process;heterocycle biosynthetic process;heterocycle metabolic proces…	adenyl nucleotide binding;adenyl ribonucleotide binding;adenylate kinase activity;ATP binding;binding;catalytic activity;kinase activity;nucleobase-containing compound kinase activity;nucleoside diphosphate kinase activity;nucleotide binding;nucleotide kinase activity;phosphotransferase activity, phosphate group as acceptor;purine nucleotide binding;purine ribonucleoside triphosphate binding;puri…	axoneme part;cell part;cell projection part;cytoplasm;extracellular membrane-bounded organelle;extracellular organelle;extracellular region part;extracellular vesicular exosome;intracellular part;membrane;membrane-bounded organelle;membrane-bounded vesicle;organelle;organelle part;outer dense fiber;plasma membrane;vesicle	Purine metabolism	2	2	2	11.3	11.3	11.3	21.539	0.0041068	2.3403	11071000	2	194	0	19999	36120	66406	87372	0	0	154100	175980	Q9R0Y5;Z4YN97	Q9R0Y5;Z4YN97
Alcohol dehydrogenase [NADP(+)]	Akr1a1	NaN	NaN	NaN	20.9086	20.8143	NaN	NaN	21.7826	20.5826	alcohol metabolic process;aldehyde catabolic process;biosynthetic process;carbohydrate catabolic process;carbohydrate metabolic process;carboxylic acid biosynthetic process;carboxylic acid catabolic process;carboxylic acid metabolic process;catabolic process;cellular aldehyde metabolic process;cellular biosynthetic process;cellular carbohydrate metabolic process;cellular catabolic process;cellula…	alcohol dehydrogenase (NADP+) activity;alditol:NADP+ 1-oxidoreductase activity;aldo-keto reductase (NADP) activity;catalytic activity;L-glucuronate reductase activity;oxidoreductase activity;oxidoreductase activity, acting on CH-OH group of donors;oxidoreductase activity, acting on the CH-OH group of donors, NAD or NADP as acceptor	apical plasma membrane;cell part;cytoplasmic part;cytosol;extracellular membrane-bounded organelle;extracellular organelle;extracellular region part;extracellular space;extracellular vesicular exosome;intracellular part;membrane part;membrane-bounded organelle;membrane-bounded vesicle;organelle;plasma membrane part;vesicle	Caprolactam degradation;Glycerolipid metabolism;Glycolysis / Gluconeogenesis	2	2	2	6.2	6.2	6.2	36.586	0	13.826	54237000	4	325	0	0	0	234310	392090	0	0	544150	501870	Q540D7;Q9JII6;B1AXW3	Q540D7;Q9JII6;B1AXW3
Aldose reductase	Akr1b3;Akr1b1	NaN	NaN	NaN	18.932	18.7868	NaN	18.9017	19.8645	NaN		alcohol dehydrogenase (NADP+) activity;alditol:NADP+ 1-oxidoreductase activity;aldo-keto reductase (NADP) activity;catalytic activity;glyceraldehyde oxidoreductase activity;oxidoreductase activity;oxidoreductase activity, acting on CH-OH group of donors;oxidoreductase activity, acting on the aldehyde or oxo group of donors;oxidoreductase activity, acting on the CH-OH group of donors, NAD or NADP …	cell part;cytoplasm;extracellular membrane-bounded organelle;extracellular organelle;extracellular region part;extracellular vesicular exosome;intracellular organelle part;intracellular part;membrane-bounded organelle;membrane-bounded vesicle;nuclear part;nucleoplasm;organelle;organelle part;vesicle	Fructose and mannose metabolism;Galactose metabolism;Glycerolipid metabolism;Pentose and glucuronate interconversions;Pyruvate metabolism	2	2	2	7.3	7.3	7.3	35.732	0	4.4428	13853000	1	316	0	0	0	53479	109160	0	149380	252990	0	Q3UDY1;P45376;D3YVJ7	Q3UDY1;P45376;D3YVJ7
RAC-alpha serine/threonine-protein kinase	Akt1	NaN	NaN	NaN	NaN	NaN	NaN	NaN	NaN	NaN	activation-induced cell death of T cells;aging;alcohol metabolic process;amine metabolic process;aminoglycan metabolic process;anatomical structure development;apoptosis;apoptotic mitochondrial changes;biological regulation;biosynthetic process;blood vessel development;carbohydrate biosynthetic process;carbohydrate homeostasis;carbohydrate metabolic process;carbohydrate transport;catabolic proces…	14-3-3 protein binding;adenyl nucleotide binding;adenyl ribonucleotide binding;ATP binding;binding;catalytic activity;enzyme binding;enzyme regulator activity;identical protein binding;kinase activity;kinase binding;lipid binding;nitric-oxide synthase regulator activity;nucleotide binding;phosphatidylinositol binding;phosphatidylinositol-3,4,5-trisphosphate binding;phosphatidylinositol-3,4-bispho…	cell junction;cell part;cell-cell junction;cytoplasm;cytoplasmic part;cytoskeletal part;cytoskeleton;cytosol;intracellular membrane-bounded organelle;intracellular non-membrane-bounded organelle;intracellular organelle;intracellular organelle part;intracellular part;macromolecular complex;membrane;membrane-bounded organelle;microtubule cytoskeleton;mitochondrion;non-membrane-bounded organelle;nuc…	Acute myeloid leukemia;Adipocytokine signaling pathway;Apoptosis;B cell receptor signaling pathway;Carbohydrate digestion and absorption;Chagas disease (American trypanosomiasis);Chemokine signaling pathway;Chronic myeloid leukemia;Colorectal cancer;Endometrial cancer;ErbB signaling pathway;Fc epsilon RI signaling pathway;Fc gamma R-mediated phagocytosis;Focal adhesion;Glioma;Hepatitis C;Insulin …	1	1	1	5.4	5.4	5.4	23.541	0	18.943	482070000	13	202	0	0	0	0	0	0	0	0	0	D3YXX3;D3Z783;P31750	D3YXX3;D3Z783;P31750
Serum albumin	Alb	23.207	26.3045	29.3184	22.8654	23.1898	23.7744	23.3584	22.893	21.6147	anatomical structure homeostasis;behavior;biological regulation;cell communication;cell killing;cellular process;cellular response to external stimulus;cellular response to extracellular stimulus;cellular response to nutrient levels;cellular response to starvation;cellular response to stimulus;cellular response to stress;circadian behavior;circadian rhythm;circadian sleep/wake cycle process;cytol…	binding;carboxylic acid binding;cation binding;chaperone binding;cofactor binding;DNA binding;drug binding;fatty acid binding;ion binding;lipid binding;metal ion binding;monocarboxylic acid binding;nucleic acid binding;oxygen binding;protein binding;pyridoxal phosphate binding;toxin binding;transition metal ion binding;vitamin B6 binding;vitamin binding;zinc ion binding	basement membrane;blood microparticle;cell part;cytoplasm;extracellular matrix part;extracellular membrane-bounded organelle;extracellular organelle;extracellular region;extracellular region part;extracellular space;extracellular vesicular exosome;intracellular membrane-bounded organelle;intracellular organelle;intracellular part;macromolecular complex;membrane-bounded organelle;membrane-bounded …		11	7	7	17.6	11.5	11.5	68.692	0	10.936	1571400000	20	608	4849500	312250	291620	2676000	6337300	4847400	8194900	4307200	4631400	Q546G4;P07724	Q546G4;P07724
Aldehyde dehydrogenase, mitochondrial	Aldh2	NaN	NaN	NaN	24.2179	22.8351	20.5909	19.9382	23.6313	23.0137	alcohol catabolic process;alcohol metabolic process;catabolic process;ethanol catabolic process;ethanol metabolic process;metabolic process;primary alcohol catabolic process;primary alcohol metabolic process;small molecule catabolic process;small molecule metabolic process	aldehyde dehydrogenase (NAD) activity;catalytic activity;oxidoreductase activity;oxidoreductase activity, acting on the aldehyde or oxo group of donors;oxidoreductase activity, acting on the aldehyde or oxo group of donors, NAD or NADP as acceptor	cell part;cytoplasmic part;extracellular membrane-bounded organelle;extracellular organelle;extracellular region part;extracellular vesicular exosome;intracellular membrane-bounded organelle;intracellular organelle;intracellular organelle lumen;intracellular organelle part;intracellular part;membrane-bounded organelle;membrane-bounded vesicle;membrane-enclosed lumen;mitochondrial matrix;mitochond…	Arginine and proline metabolism;Ascorbate and aldarate metabolism;beta-Alanine metabolism;Chloroalkane and chloroalkene degradation;Fatty acid metabolism;Glycerolipid metabolism;Glycolysis / Gluconeogenesis;Histidine metabolism;Limonene and pinene degradation;Lysine degradation;Pentose and glucuronate interconversions;Propanoate metabolism;Pyruvate metabolism;Tryptophan metabolism;Valine, leucine…	9	9	9	25.7	25.7	25.7	51.349	0	41.936	318950000	23	471	0	0	0	1849700	1580400	88632	280570	2884700	3920300	A0A0G2JEU1;Q544B1;P47738;A0A0G2JF60;A0A0G2JFQ0;D3YYF3	A0A0G2JEU1;Q544B1;P47738
Fructose-bisphosphate aldolase;Fructose-bisphosphate aldolase A	Aldoa;Aldoart1	21.5734	27.0404	27.1732	25.4546	25.151	24.4564	25.0531	25.7528	25.9625	aging;alcohol catabolic process;alcohol metabolic process;anatomical structure morphogenesis;apoptosis;carbohydrate catabolic process;carbohydrate metabolic process;catabolic process;cell death;cell differentiation;cellular carbohydrate catabolic process;cellular carbohydrate metabolic process;cellular component assembly;cellular component organization;cellular component organization or biogenesi…	aldehyde-lyase activity;binding;carbon-carbon lyase activity;catalytic activity;cytoskeletal protein binding;enzyme binding;fructose-bisphosphate aldolase activity;lyase activity;protease binding;protein binding	axon;cell part;cell projection;contractile fiber part;cytoplasmic part;extracellular membrane-bounded organelle;extracellular organelle;extracellular region part;extracellular vesicular exosome;intracellular membrane-bounded organelle;intracellular organelle;intracellular part;M band;macromolecular complex;membrane;membrane-bounded organelle;membrane-bounded vesicle;mitochondrion;myelin sheath;ne…	Carbon fixation in photosynthetic organisms;Fructose and mannose metabolism;Glycolysis / Gluconeogenesis;Pentose phosphate pathway	17	17	17	65.1	65.1	65.1	39.355	0	115.44	2249500000	87	364	281060	256560	228990	7481000	18093000	4120800	12936000	12048000	26430000	Q5FWB7;P05064;A6ZI44;D3YWI1;Q9CPQ9;A6ZI46;D3Z510;D3YV98;A6ZI47;P05063	Q5FWB7;P05064;A6ZI44;D3YWI1;Q9CPQ9;A6ZI46
Annexin;Annexin A1	Anxa1	NaN	NaN	NaN	NaN	NaN	NaN	NaN	NaN	NaN	acid secretion;alpha-beta T cell activation;alpha-beta T cell differentiation;anatomical structure development;arachidonic acid secretion;biological regulation;carboxylic acid transport;cell activation;cell differentiation;cell migration;cell motility;cell surface receptor linked signaling pathway;cellular component movement;cellular developmental process;cellular macromolecule metabolic process;…	ATPase activity;ATPase activity, coupled;binding;binding, bridging;calcium ion binding;calcium-dependent phospholipid binding;calcium-dependent protein binding;catalytic activity;cation binding;DNA binding;DNA-dependent ATPase activity;double-stranded DNA-dependent ATPase activity;enzyme inhibitor activity;enzyme regulator activity;helicase activity;hydrolase activity;hydrolase activity, acting o…	adherens junction;anchoring junction;basolateral plasma membrane;cell junction;cell part;cell projection;cell surface;cell-substrate adherens junction;cell-substrate junction;cilium;cornified envelope;cytoplasm;cytoplasmic part;cytoskeleton;cytosol;endosome;extracellular membrane-bounded organelle;extracellular organelle;extracellular region part;extracellular space;extracellular vesicular exosom…		1	1	1	3.2	3.2	3.2	38.734	0	6.0891	71048000	5	346	0	0	0	0	0	0	0	0	0	Q4FJV4;P10107	Q4FJV4;P10107
Annexin A11	Anxa11	NaN	NaN	NaN	NaN	NaN	NaN	NaN	NaN	NaN	cell cycle;cell division;cellular component organization;cellular component organization or biogenesis;cellular membrane organization;cellular process;endocytosis;establishment of localization;membrane invagination;membrane organization;phagocytosis;response to calcium ion;response to chemical stimulus;response to inorganic substance;response to metal ion;response to stimulus;transport;vesicle-me…	antigen binding;binding;calcium ion binding;calcium-dependent phospholipid binding;calcium-dependent protein binding;cation binding;ion binding;lipid binding;metal ion binding;MHC class II protein complex binding;MHC protein complex binding;phosphatidylethanolamine binding;phospholipid binding;protein binding	azurophil granule;cell part;cytoplasm;cytoplasmic membrane-bounded vesicle;cytoplasmic part;cytoplasmic vesicle;cytoskeletal part;endocytic vesicle;envelope;extracellular membrane-bounded organelle;extracellular organelle;extracellular region part;extracellular vesicular exosome;intracellular membrane-bounded organelle;intracellular non-membrane-bounded organelle;intracellular organelle;intracell…		1	1	1	1.8	1.8	1.8	54.079	0.0021598	2.6914	73971000	6	503	0	0	0	0	0	0	0	0	0	P97384	P97384
Annexin;Annexin A2	Anxa2	20.4583	23.5721	24.161	23.5171	22.7497	NaN	22.2796	22.0484	NaN	anatomical structure formation involved in morphogenesis;angiogenesis;biological regulation;body fluid secretion;cellular component assembly;cellular component assembly at cellular level;cellular component organization;cellular component organization at cellular level;cellular component organization or biogenesis;cellular component organization or biogenesis at cellular level;cellular membrane or…	binding;calcium ion binding;calcium-dependent phospholipid binding;calcium-dependent protein binding;cation binding;enzyme inhibitor activity;enzyme regulator activity;ion binding;lipase inhibitor activity;lipid binding;metal ion binding;phosphatidylinositol binding;phosphatidylinositol-4,5-bisphosphate binding;phospholipase A2 inhibitor activity;phospholipase inhibitor activity;phospholipid bind…	basement membrane;basolateral plasma membrane;cell cortex;cell part;cell projection;cell surface;cytoplasm;cytoplasmic membrane-bounded vesicle;cytoplasmic part;cytoplasmic vesicle;cytosol;early endosome;endosomal part;endosome;endosome membrane;extracellular matrix part;extracellular membrane-bounded organelle;extracellular organelle;extracellular region part;extracellular space;extracellular ve…		5	5	5	30.1	30.1	30.1	21.856	0	17.165	108970000	15	196	68260	93020	101840	1418300	2557200	0	500700	1058000	0	B0V2N7;Q542G9;P07356;B0V2N8;B0V2N5	B0V2N7;Q542G9;P07356;B0V2N8
Annexin A3;Annexin	Anxa3	NaN	NaN	NaN	NaN	NaN	NaN	NaN	NaN	NaN	biological regulation;cell activation;cell activation involved in immune response;cellular component organization;cellular component organization or biogenesis;cellular membrane organization;cellular process;defense response;defense response to bacterium;endocytosis;establishment of localization;establishment of localization in cell;exocytosis;immune effector process;immune system process;leukocy…	binding;calcium ion binding;calcium-dependent phospholipid binding;calcium-dependent protein binding;cation binding;enzyme inhibitor activity;enzyme regulator activity;ion binding;lipase inhibitor activity;lipid binding;metal ion binding;phospholipase A2 inhibitor activity;phospholipase inhibitor activity;phospholipid binding;protein binding	cell part;cytoplasm;cytoplasmic membrane-bounded vesicle;cytoplasmic part;cytoplasmic vesicle;cytoplasmic vesicle membrane;cytoplasmic vesicle part;endocytic vesicle membrane;extracellular membrane-bounded organelle;extracellular organelle;extracellular region part;extracellular vesicular exosome;intracellular membrane-bounded organelle;intracellular organelle;intracellular organelle part;intrace…		2	2	2	5	5	5	36.384	0	3.9759	115500000	7	323	0	0	0	0	0	0	0	0	0	O35639;A0A0G2JGL7;Q3TET3	O35639;A0A0G2JGL7;Q3TET3
Annexin A5	Anxa5	22.1226	NaN	NaN	24.389	24.0867	25.719	22.8747	22.0069	22.1438	biological regulation;blood coagulation;coagulation;hemostasis;multicellular organismal process;negative regulation of biological process;negative regulation of coagulation;negative regulation of multicellular organismal process;regulation of biological process;regulation of biological quality;regulation of body fluid levels;regulation of coagulation;regulation of multicellular organismal process…	binding;calcium ion binding;calcium-dependent phospholipid binding;cation binding;ion binding;lipid binding;metal ion binding;phospholipid binding	adherens junction;anchoring junction;blood microparticle;cell junction;cell part;cell-substrate adherens junction;cell-substrate junction;endothelial microparticle;external side of plasma membrane;extracellular membrane-bounded organelle;extracellular organelle;extracellular region part;extracellular vesicular exosome;focal adhesion;intracellular;membrane;membrane part;membrane-bounded organelle;…		7	7	7	22.3	22.3	22.3	35.752	0	27.854	702860000	41	319	1227300	0	0	2280500	4685900	5668600	3593200	886370	2237900	P48036;A0A0G2JGQ0	P48036
Amine oxidase;Retina-specific copper amine oxidase;Membrane primary amine oxidase	Aoc3;Aoc2	25.423	NaN	NaN	24.2326	25.0213	23.5959	25.6165	24.6568	24.7339	alcohol metabolic process;amine metabolic process;benzene-containing compound metabolic process;biological adhesion;catecholamine metabolic process;catechol-containing compound metabolic process;cation transport;cell adhesion;cellular amine metabolic process;cellular aromatic compound metabolic process;cellular biogenic amine metabolic process;cellular metabolic process;cellular nitrogen compound…	aliphatic-amine oxidase activity;aminoacetone:oxygen oxidoreductase(deaminating) activity;binding;calcium ion binding;catalytic activity;cation binding;cation channel activity;cation transmembrane transporter activity;channel activity;cofactor binding;copper ion binding;ion binding;ion channel activity;ion transmembrane transporter activity;metal ion binding;oxidoreductase activity;oxidoreductase…	cell part;cell projection;cell surface;cytoplasm;cytoplasmic part;early endosome;endoplasmic reticulum;endosome;Golgi apparatus;integral to membrane;intracellular membrane-bounded organelle;intracellular organelle;intracellular part;intrinsic to membrane;membrane;membrane part;membrane-bounded organelle;microvillus;organelle;plasma membrane	beta-Alanine metabolism;Glycine, serine and threonine metabolism;Isoquinoline alkaloid biosynthesis;Phenylalanine metabolism;Tropane, piperidine and pyridine alkaloid biosynthesis;Tyrosine metabolism	2	2	2	3.8	3.8	3.8	52.848	0	5.8226	1437000000	42	470	10265000	0	0	1822700	9362800	1344900	13620000	2981900	9610700	A2A4I8;A2A4I9;Q812C9;O70423	A2A4I8;A2A4I9;Q812C9;O70423
NAD(P)H-hydrate epimerase	Apoa1bp	NaN	NaN	NaN	19.9631	19.7593	19.9023	19.1419	21.1523	19.9247	cellular component assembly;cellular component organization;cellular component organization or biogenesis;cellular metabolic process;cellular nitrogen compound metabolic process;cellular process;coenzyme metabolic process;cofactor metabolic process;heterocycle metabolic process;macromolecular complex assembly;macromolecular complex subunit organization;metabolic process;NAD metabolic process;NADH…	binding;cation binding;identical protein binding;ion binding;metal ion binding;nucleotide binding;protein binding;protein dimerization activity;protein homodimerization activity	cell body;cell part;cell projection;cilium;cytoplasm;cytoplasmic part;extracellular membrane-bounded organelle;extracellular organelle;extracellular region;extracellular region part;extracellular space;extracellular vesicular exosome;intracellular membrane-bounded organelle;intracellular organelle;intracellular organelle part;intracellular part;membrane-bounded organelle;membrane-bounded vesicle;…		1	1	1	4.3	4.3	4.3	30.972	0.0060362	2.1898	34082000	1	282	0	0	0	151090	486120	245960	151920	663260	736060	Q8K4Z3	Q8K4Z3
Amyloid beta A4 protein;N-APP;Soluble APP-alpha;Soluble APP-beta;C99;Beta-amyloid protein 42;Beta-amyloid protein 40;C83;P3(42);P3(40);C80;Gamma-secretase C-terminal fragment 59;Gamma-secretase C-terminal fragment 57;Gamma-secretase C-terminal fragment 50;C31	App	NaN	NaN	NaN	22.0342	22.8972	21.6219	23.0109	23.4061	22.6404	adult behavior;adult locomotory behavior;alcohol metabolic process;anatomical structure development;anatomical structure morphogenesis;apoptosis;associative learning;axon cargo transport;axon choice point recognition;axon midline choice point recognition;axonogenesis;behavior;behavioral interaction between organisms;biological adhesion;biological regulation;calcium ion homeostasis;cation homeosta…	acetylcholine receptor binding;binding;carbohydrate binding;cation binding;DNA binding;endopeptidase inhibitor activity;endopeptidase regulator activity;enzyme activator activity;enzyme binding;enzyme inhibitor activity;enzyme regulator activity;glycosaminoglycan binding;heparin binding;identical protein binding;ion binding;metal ion binding;nucleic acid binding;pattern binding;peptidase activato…	apical part of cell;axon;cell junction;cell part;cell projection;cell projection part;cell surface;cell-cell junction;ciliary rootlet;cilium part;coated pit;coated vesicle;cytoplasm;cytoplasmic membrane-bounded vesicle;cytoplasmic part;cytoplasmic vesicle;cytoskeletal part;dendritic shaft;dendritic spine;endosome;ER to Golgi transport vesicle;extracellular membrane-bounded organelle;extracellular…	Alzheimer's disease	4	4	4	4.8	4.8	4.8	86.721	0	5.4281	285130000	5	770	0	0	0	59945	1604200	275840	2356500	1279500	1303400	P12023;Q60709;Q06335	P12023
Rho GDP-dissociation inhibitor 1	Arhgdia	22.1294	26.6846	25.0797	24.7662	24.4972	24.2164	23.9332	24.8111	23.9232	biological regulation;cell surface receptor linked signaling pathway;cellular process;cellular response to stimulus;intracellular signal transduction;negative regulation of biological process;negative regulation of cell migration;negative regulation of cell motility;negative regulation of cellular component movement;negative regulation of cellular process;negative regulation of locomotion;Ras pro…	enzyme activator activity;enzyme regulator activity;GDP-dissociation inhibitor activity;GTPase activator activity;GTPase regulator activity;nucleoside-triphosphatase regulator activity;Rho GDP-dissociation inhibitor activity;small GTPase regulator activity	cell part;cytoplasm;extracellular membrane-bounded organelle;extracellular organelle;extracellular region part;extracellular vesicular exosome;immunological synapse;intracellular membrane-bounded organelle;intracellular organelle;intracellular part;membrane;membrane part;membrane-bounded organelle;membrane-bounded vesicle;nucleus;organelle;plasma membrane part;vesicle	Neurotrophin signaling pathway;Vasopressin-regulated water reabsorption	6	6	5	46.1	46.1	39.2	23.407	0	68.219	851480000	33	204	689140	371370	48928	5361900	13807000	5178700	9176000	8835500	9684800	Q99PT1	Q99PT1
Copper transport protein ATOX1	Atox1	NaN	NaN	NaN	24.028	24.1069	23.9087	23.0622	24.2625	24.3573	biological regulation;cation homeostasis;cation transport;cellular cation homeostasis;cellular chemical homeostasis;cellular copper ion homeostasis;cellular homeostasis;cellular ion homeostasis;cellular process;chemical homeostasis;copper ion homeostasis;copper ion transport;establishment of localization;establishment of localization in cell;homeostatic process;intracellular copper ion transport;…	binding;cation binding;cation transmembrane transporter activity;copper chaperone activity;copper ion binding;copper ion transmembrane transporter activity;copper-dependent protein binding;inorganic cation transmembrane transporter activity;ion binding;ion transmembrane transporter activity;metal ion binding;metal ion transmembrane transporter activity;metallochaperone activity;protein binding;su…	cell part;cytoplasmic part;cytosol;intracellular part	Mineral absorption	2	2	2	47.1	47.1	47.1	7.3384	0	16.103	646770000	22	68	0	0	0	12427000	32109000	15320000	25821000	24074000	45568000	O08997	O08997
ATP synthase subunit beta, mitochondrial	Atp5b	NaN	NaN	NaN	21.5597	21.1333	21.3547	NaN	23.5663	21.4259	anatomical structure formation involved in morphogenesis;angiogenesis;ATP biosynthetic process;ATP hydrolysis coupled proton transport;ATP metabolic process;ATP synthesis coupled proton transport;biological regulation;biosynthetic process;cation homeostasis;cation transport;cell differentiation;cellular biosynthetic process;cellular cation homeostasis;cellular chemical homeostasis;cellular develo…	active transmembrane transporter activity;adenyl nucleotide binding;adenyl ribonucleotide binding;ATP binding;ATPase activity;ATPase activity, coupled;ATPase activity, coupled to movement of substances;ATPase activity, coupled to transmembrane movement of ions;ATPase activity, coupled to transmembrane movement of substances;binding;catalytic activity;cation transmembrane transporter activity;cati…	cell part;cell surface;cytoplasmic part;extracellular membrane-bounded organelle;extracellular organelle;extracellular region part;extracellular vesicular exosome;intracellular membrane-bounded organelle;intracellular non-membrane-bounded organelle;intracellular organelle;intracellular organelle part;intracellular part;macromolecular complex;membrane;membrane part;membrane-bounded organelle;membr…	Alzheimer's disease;Huntington's disease;Oxidative phosphorylation;Parkinson's disease	6	6	6	15.5	15.5	15.5	56.3	0	19.073	127360000	7	529	0	0	0	314540	674480	142640	0	1737400	468050	P56480	P56480
V-type proton ATPase subunit S1	Atp6ap1	NaN	NaN	NaN	19.7686	22.357	21.8341	21.9948	21.5104	21.5415	ATP hydrolysis coupled proton transport;biological regulation;cation homeostasis;cation transport;cellular process;chemical homeostasis;energy coupled proton transport, against electrochemical gradient;establishment of localization;establishment of organelle localization;homeostatic process;hydrogen transport;ion homeostasis;ion transmembrane transport;ion transport;monovalent inorganic cation ho…	active transmembrane transporter activity;adenyl nucleotide binding;adenyl ribonucleotide binding;ATP binding;ATPase activity;ATPase activity, coupled;ATPase activity, coupled to movement of substances;ATPase activity, coupled to transmembrane movement of ions;ATPase activity, coupled to transmembrane movement of substances;binding;catalytic activity;cation transmembrane transporter activity;cati…	cell part;cytoplasmic part;extracellular membrane-bounded organelle;extracellular organelle;extracellular region part;extracellular vesicular exosome;integral to membrane;intracellular organelle part;intracellular part;intrinsic to membrane;macromolecular complex;membrane;membrane part;membrane-bounded organelle;membrane-bounded vesicle;organelle;organelle membrane;organelle part;protein complex;…	Epithelial cell signaling in Helicobacter pylori infection;ko05152;Lysosome;Oxidative phosphorylation;Phagosome;Rheumatoid arthritis;Vibrio cholerae infection	1	1	1	6.2	6.2	6.2	24.159	0	5.3741	114870000	4	224	0	0	0	249610	3954800	1660100	4031000	1642700	2820900	B7FAU3;Q3TKX1;Q3TWN7;Q9R1Q9	B7FAU3;Q3TKX1;Q3TWN7;Q9R1Q9
ATPase inhibitor, mitochondrial	Atpif1	NaN	NaN	NaN	21.4327	21.4103	21.0927	20.7981	22.6066	21.0381	biological regulation;biosynthetic process;cell differentiation;cellular biosynthetic process;cellular chemical homeostasis;cellular component assembly;cellular component organization;cellular component organization or biogenesis;cellular developmental process;cellular homeostasis;cellular ion homeostasis;cellular metabolic process;cellular nitrogen compound biosynthetic process;cellular nitrogen…	angiostatin binding;ATPase binding;ATPase inhibitor activity;ATPase regulator activity;binding;calmodulin binding;enzyme binding;enzyme inhibitor activity;enzyme regulator activity;identical protein binding;nucleoside-triphosphatase regulator activity;protein binding;protein dimerization activity;protein homodimerization activity	cell part;cell surface;cytoplasmic part;intracellular membrane-bounded organelle;intracellular organelle;intracellular organelle part;intracellular part;macromolecular complex;membrane part;membrane-bounded organelle;mitochondrial membrane part;mitochondrial part;mitochondrial proton-transporting ATP synthase complex;mitochondrion;organelle;organelle part;protein complex;proton-transporting ATP s…		2	2	2	25.7	25.7	25.7	8.7887	0	5.0866	82136000	2	74	0	0	0	1197800	3273800	1098400	2450000	5131200	2791200	E9PV44;O35143	E9PV44;O35143
Beta-2-microglobulin	B2m	NaN	NaN	NaN	26.3473	27.8972	28.5317	26.7846	27.3619	26.7628	anatomical structure homeostasis;antigen processing and presentation;antigen processing and presentation of exogenous antigen;antigen processing and presentation of exogenous peptide antigen;antigen processing and presentation of exogenous peptide antigen via MHC class Ib;antigen processing and presentation of exogenous protein antigen via MHC class Ib, TAP-dependent;antigen processing and presen…	binding;identical protein binding;protein binding	adherens junction;anchoring junction;cell junction;cell part;cell-substrate adherens junction;cell-substrate junction;cytoplasm;cytoplasmic part;cytoplasmic vesicle membrane;cytoplasmic vesicle part;endocytic vesicle membrane;external side of plasma membrane;extracellular membrane-bounded organelle;extracellular organelle;extracellular region part;extracellular space;extracellular vesicular exoso…	Antigen processing and presentation	5	5	5	53.8	53.8	53.8	13.779	0	14.37	6041700000	41	119	0	0	0	26044000	197090000	149550000	124540000	91687000	118120000	P01887	P01887
Dynein light chain 2, cytoplasmic;Dynein light chain 1, cytoplasmic	BC048507;Dynll2;Dynll1	NaN	NaN	NaN	NaN	NaN	NaN	NaN	NaN	NaN	anatomical structure development;anatomical structure morphogenesis;apoptosis;biological regulation;biosynthetic process;cell death;cell part morphogenesis;cell projection morphogenesis;cell projection organization;cell recognition;cellular biosynthetic process;cellular component morphogenesis;cellular component movement;cellular component organization;cellular component organization at cellular …	binding;catalytic activity;enzyme inhibitor activity;enzyme regulator activity;hydrolase activity;hydrolase activity, acting on acid anhydrides;hydrolase activity, acting on acid anhydrides, in phosphorus-containing anhydrides;motor activity;nitric-oxide synthase regulator activity;nucleoside-triphosphatase activity;protein binding;protein C-terminus binding;protein domain specific binding;pyroph…	cell part;centrosome;chromosomal part;cytoplasm;cytoplasmic dynein complex;cytoplasmic part;cytoskeletal part;cytoskeleton;cytosol;dynein complex;extracellular membrane-bounded organelle;extracellular organelle;extracellular region part;extracellular vesicular exosome;intracellular membrane-bounded organelle;intracellular non-membrane-bounded organelle;intracellular organelle;intracellular organe…	Vasopressin-regulated water reabsorption	1	1	1	12.4	12.4	12.4	10.393	0	3.0816	7534700	2	89	0	0	0	0	0	0	0	0	0	Q80ZS7;Q9D0M5;P63168	Q80ZS7;Q9D0M5;P63168
Biglycan	Bgn	NaN	NaN	NaN	23.5157	24.9401	22.4177	24.9808	24.5017	25.3183	aging;amine metabolic process;aminoglycan metabolic process;anatomical structure development;biological regulation;blood vessel remodeling;carbohydrate metabolic process;cellular macromolecule metabolic process;cellular metabolic process;cellular process;cellular protein metabolic process;chondroitin sulfate metabolic process;developmental process;glycosaminoglycan metabolic process;kidney develo…	binding;carbohydrate binding;extracellular matrix binding;glycosaminoglycan binding;pattern binding;polysaccharide binding	anchoring collagen;cell part;cell surface;collagen;collagen type VI;cytoplasmic membrane-bounded vesicle;cytoplasmic part;cytoplasmic vesicle;extracellular matrix;extracellular matrix part;extracellular membrane-bounded organelle;extracellular organelle;extracellular region part;extracellular space;extracellular vesicular exosome;intracellular;intracellular membrane-bounded organelle;intracellula…	TGF-beta signaling pathway	13	13	13	40.9	40.9	40.9	41.639	0	72.856	1333100000	58	369	0	0	0	1775500	15704000	691880	19592000	7045300	20962000	Q3TNY9;P28653;Q3UKR1;P28654	Q3TNY9;P28653
Flavin reductase (NADPH)	Blvrb	20.1682	NaN	NaN	21.7464	21.0186	20.144	21.2185	21.7519	21.5821	catabolic process;cellular catabolic process;cellular metabolic process;cellular nitrogen compound catabolic process;cellular nitrogen compound metabolic process;cellular process;cofactor catabolic process;cofactor metabolic process;heme catabolic process;heme metabolic process;heterocycle catabolic process;heterocycle metabolic process;metabolic process;nitrogen compound metabolic process;oxidat…	biliverdin reductase activity;catalytic activity;flavin reductase activity;oxidoreductase activity;oxidoreductase activity, acting on the CH-CH group of donors;oxidoreductase activity, acting on the CH-CH group of donors, NAD or NADP as acceptor;oxidoreductase activity, acting on the CH-NH group of donors;oxidoreductase activity, acting on the CH-NH group of donors, NAD or NADP as acceptor	cell part;cytoplasm;cytoplasmic part;cytosol;extracellular membrane-bounded organelle;extracellular organelle;extracellular region part;extracellular vesicular exosome;intracellular organelle part;intracellular part;membrane;membrane-bounded organelle;membrane-bounded vesicle;nuclear part;nucleoplasm;organelle;organelle part;plasma membrane;vesicle	Porphyrin and chlorophyll metabolism;Riboflavin metabolism	1	1	1	8.3	8.3	8.3	13.4	0.0041152	2.3932	99631000	10	120	367030	0	0	985250	1617300	407370	2396600	1723700	2592800	E9PZC4;Q3U6G1;E9PZC3;Q923D2	E9PZC4;Q3U6G1;E9PZC3;Q923D2
Complement C1q subcomponent subunit C	C1qc	NaN	NaN	NaN	NaN	22.3225	NaN	22.4655	22.0858	23.2977	activation of immune response;biological regulation;complement activation;complement activation, classical pathway;defense response;humoral immune response;immune effector process;immune response;immune system process;innate immune response;macromolecule metabolic process;metabolic process;negative regulation of biological process;negative regulation of cell differentiation;negative regulation of…		blood microparticle;cell part;collagen;extracellular matrix part;extracellular membrane-bounded organelle;extracellular organelle;extracellular region part;extracellular space;extracellular vesicular exosome;membrane;membrane-bounded organelle;membrane-bounded vesicle;organelle;vesicle	Chagas disease (American trypanosomiasis);Complement and coagulation cascades;Prion diseases;Staphylococcus aureus infection;Systemic lupus erythematosus	1	1	1	4.1	4.1	4.1	25.991	0	3.8733	188110000	9	246	0	0	0	0	2844400	0	4261900	1777300	5616600	Q02105	Q02105
Complement C1r-A subcomponent;Complement C1r-A subcomponent heavy chain;Complement C1r-A subcomponent light chain;Complement C1r-B subcomponent;Complement C1r-B subcomponent heavy chain;Complement C1r-B subcomponent light chain	C1ra;C1rb	NaN	NaN	NaN	21.8628	23.6089	21.7835	24.3306	23.3576	23.8777	activation of immune response;biological regulation;complement activation;complement activation, classical pathway;defense response;humoral immune response;immune effector process;immune response;immune system process;innate immune response;macromolecule metabolic process;metabolic process;positive regulation of biological process;positive regulation of immune response;positive regulation of immu…	binding;calcium ion binding;catalytic activity;cation binding;endopeptidase activity;hydrolase activity;ion binding;metal ion binding;peptidase activity;peptidase activity, acting on L-amino acid peptides;serine hydrolase activity;serine-type endopeptidase activity;serine-type peptidase activity	blood microparticle;extracellular membrane-bounded organelle;extracellular organelle;extracellular region part;extracellular vesicular exosome;membrane-bounded organelle;membrane-bounded vesicle;organelle;vesicle	Complement and coagulation cascades;Phagosome;Staphylococcus aureus infection;Systemic lupus erythematosus	7	7	7	11.5	11.5	11.5	80.072	0	17.492	479140000	16	707	0	0	0	334490	2389500	248220	4483200	1596500	3688400	Q8CG16;Q8CFG9	Q8CG16;Q8CFG9
Complement C4-B;Complement C4 beta chain;Complement C4 alpha chain;C4a anaphylatoxin;Complement C4 gamma chain	C4b	NaN	NaN	NaN	NaN	NaN	NaN	NaN	NaN	NaN	activation of immune response;biological regulation;complement activation;complement activation, classical pathway;defense response;humoral immune response;immune effector process;immune response;immune system process;inflammatory response;innate immune response;macromolecule metabolic process;metabolic process;positive regulation of biological process;positive regulation of immune response;posit…	endopeptidase inhibitor activity;endopeptidase regulator activity;enzyme inhibitor activity;enzyme regulator activity;peptidase inhibitor activity;peptidase regulator activity	extracellular region part;extracellular space	Complement and coagulation cascades;Staphylococcus aureus infection;Systemic lupus erythematosus	7	2	2	2.8	0.9	0.9	192.91	0.0060241	2.1866	20114000	2	1738	0	0	0	0	0	0	0	0	0	P01029	P01029
Complement component C8 beta chain	C8b	20.9974	NaN	NaN	20.1618	19.9802	NaN	20.9177	19.6441	20.3041	activation of immune response;biological regulation;cell death;cellular process;complement activation;complement activation, alternative pathway;complement activation, classical pathway;cytolysis;death;defense response;humoral immune response;immune effector process;immune response;immune system process;innate immune response;macromolecule metabolic process;metabolic process;positive regulation o…		cell part;extracellular membrane-bounded organelle;extracellular organelle;extracellular region part;extracellular space;extracellular vesicular exosome;macromolecular complex;membrane attack complex;membrane part;membrane-bounded organelle;membrane-bounded vesicle;organelle;plasma membrane part;pore complex;protein complex;vesicle	Amoebiasis;Complement and coagulation cascades;Prion diseases;Systemic lupus erythematosus	1	1	1	1.9	1.9	1.9	66.229	0.0021277	2.5953	48616000	2	589	228320	0	0	93989	116160	0	405700	102150	333050	Q8BH35	Q8BH35
	Cald1	20.0767	22.5516	23.2403	26.6532	25.8055	24.9006	24.113	26.3484	26.2104	biological regulation;biosynthetic process;cellular biosynthetic process;cellular macromolecule biosynthetic process;cellular macromolecule metabolic process;cellular metabolic process;cellular nitrogen compound metabolic process;cellular process;macromolecule biosynthetic process;macromolecule metabolic process;metabolic process;multicellular organismal process;muscle contraction;muscle system p…	actin binding;binding;core promoter binding;cytoskeletal protein binding;DNA binding;nucleic acid binding;nucleotide binding;protein binding;regulatory region DNA binding;regulatory region nucleic acid binding;RNA binding;transcription regulatory region DNA binding	actin cap;cell cortex part;cell part;cytoplasm;cytoplasmic part;cytoskeletal part;intracellular non-membrane-bounded organelle;intracellular organelle;intracellular organelle part;intracellular part;membrane;non-membrane-bounded organelle;nuclear body;nuclear matrix;nuclear part;nuclear speck;nucleolus;nucleoplasm;nucleoplasm part;organelle;organelle part;paraspeckles;plasma membrane	Vascular smooth muscle contraction	23	23	23	36.8	36.8	36.8	60.452	0	106.97	1863500000	116	530	91282	9499.2	13009	6668300	10733000	4767700	4110000	10771000	11905000	Q8VCQ8;E9QA16;S4R1T7;E9Q0M9;D3Z6I7;E9QA15;F6QLP8;F6ZAW1;F6RGN9;F6T2Z7;E9Q9F3;REV__B2RXW8;REV__Q8BSS9;REV__B8QI34;REV__B2RXQ2;Q8R326	Q8VCQ8;E9QA16;S4R1T7;E9Q0M9;D3Z6I7;E9QA15;F6QLP8;F6ZAW1
Calmodulin;Calmodulin-like protein 3	Calm1;Calml3	21.9788	27.6371	26.7242	27.2035	26.2746	26.0798	25.9437	25.9534	25.5405	anatomical structure development;biological regulation;detection of calcium ion;detection of chemical stimulus;detection of stimulus;developmental process;positive regulation of biological process;positive regulation of catalytic activity;positive regulation of cellular metabolic process;positive regulation of cellular process;positive regulation of cellular protein metabolic process;positive reg…	binding;calcium ion binding;cation binding;enzyme activator activity;enzyme regulator activity;ion binding;metal ion binding;phosphatase activator activity;phosphatase regulator activity;protein phosphatase activator activity;protein phosphatase regulator activity	calcium channel complex;cation channel complex;cell part;centrosome;contractile fiber part;cytoplasmic part;cytoskeletal part;cytosol;extracellular membrane-bounded organelle;extracellular organelle;extracellular region part;extracellular vesicular exosome;intracellular membrane-bounded organelle;intracellular non-membrane-bounded organelle;intracellular organelle;intracellular organelle part;int…	Alzheimer's disease;Calcium signaling pathway;Gastric acid secretion;Glioma;GnRH signaling pathway;Insulin signaling pathway;ko05152;Long-term potentiation;Melanogenesis;Neurotrophin signaling pathway;Olfactory transduction;Oocyte meiosis;Phosphatidylinositol signaling system;Phototransduction;Phototransduction - fly;Plant-pathogen interaction;Salivary secretion;Vascular smooth muscle contraction	6	6	6	40.9	40.9	40.9	16.837	0	72.662	2440400000	71	149	2099600	1341200	824680	39392000	57874000	17788000	38314000	25362000	41741000	P62204;Q3UKW2;Q9D6P8	P62204;Q3UKW2;Q9D6P8
Calreticulin	Calr	NaN	NaN	NaN	26.4466	25.1134	25.9377	25.0031	26.8784	26.16	actin cytoskeleton organization;actin filament-based process;aging;biological regulation;cardiac cell differentiation;cardiac muscle cell differentiation;cell aging;cell cycle arrest;cell cycle process;cell differentiation;cellular component assembly;cellular component assembly at cellular level;cellular component organization;cellular component organization at cellular level;cellular component o…	androgen receptor binding;binding;calcium ion binding;carbohydrate binding;cation binding;enzyme binding;glycoprotein binding;hormone binding;hormone receptor binding;integrin binding;ion binding;iron ion binding;metal ion binding;mRNA binding;nuclear hormone receptor binding;nucleic acid binding;peptide binding;protein binding;protein complex binding;receptor binding;RNA binding;steroid hormone …	acrosomal vesicle;adherens junction;anchoring junction;cell junction;cell part;cell-substrate adherens junction;cell-substrate junction;cytoplasm;cytoplasmic membrane-bounded vesicle;cytoplasmic part;cytoplasmic vesicle;cytosol;endocytic vesicle;endoplasmic reticulum;endoplasmic reticulum lumen;endoplasmic reticulum part;external side of plasma membrane;extracellular matrix;extracellular membrane…	Antigen processing and presentation;Chagas disease (American trypanosomiasis);Phagosome;Protein processing in endoplasmic reticulum	15	15	15	45.9	45.9	45.9	47.994	0	72.683	2239600000	86	416	0	0	0	9362300	9751200	4304200	8526100	19390000	17910000	B2MWM9;P14211	B2MWM9;P14211
Calumenin	Calu	NaN	NaN	NaN	26.1275	24.8247	26.0236	24.6502	26.2926	24.7226		binding;calcium ion binding;cation binding;ion binding;metal ion binding	cell part;cytoplasmic membrane-bounded vesicle;cytoplasmic part;cytoplasmic vesicle;endoplasmic reticulum;endoplasmic reticulum lumen;endoplasmic reticulum part;extracellular region;intracellular membrane-bounded organelle;intracellular organelle;intracellular organelle lumen;intracellular organelle part;intracellular part;melanosome;membrane;membrane-bounded organelle;membrane-bounded vesicle;me…		7	7	7	28.9	28.9	28.9	37.063	0	36.999	1506900000	56	315	0	0	0	9955900	12934000	11813000	10981000	21787000	13478000	Q3TUF3;O35887;Q6XLQ8;G3V004;G3UWR0;G3UY49;G3UWV3;G3UXA8;G3UXA3	Q3TUF3;O35887;Q6XLQ8;G3V004;G3UWR0
Cullin-associated NEDD8-dissociated protein 1	Cand1	NaN	NaN	NaN	19.3988	NaN	NaN	NaN	21.0102	19.4545	biological regulation;cell differentiation;cellular component assembly;cellular component assembly at cellular level;cellular component organization;cellular component organization at cellular level;cellular component organization or biogenesis;cellular component organization or biogenesis at cellular level;cellular developmental process;cellular macromolecular complex assembly;cellular macromole…		cell part;cullin-RING ubiquitin ligase complex;cytoplasm;extracellular membrane-bounded organelle;extracellular organelle;extracellular region part;extracellular vesicular exosome;intracellular membrane-bounded organelle;intracellular organelle;intracellular organelle part;intracellular part;macromolecular complex;membrane;membrane-bounded organelle;membrane-bounded vesicle;nuclear part;nucleopla…		3	3	3	3.1	3.1	3.1	136.33	0	4.1286	18344000	3	1230	0	0	0	34659	0	0	0	170980	40066	Q6ZQ38;D3YWC5	Q6ZQ38
Calnexin	Canx	NaN	NaN	NaN	22.1705	20.4992	21.0816	19.9366	21.7151	21.2382	aging;cellular component organization;cellular component organization or biogenesis;cellular macromolecule metabolic process;cellular membrane organization;cellular metabolic process;cellular process;cellular protein metabolic process;chaperone-mediated protein folding;clathrin-mediated endocytosis;developmental process;endocytosis;establishment of localization;macromolecule metabolic process;mem…	binding;calcium ion binding;carbohydrate binding;cation binding;ion binding;metal ion binding	axon;cell body;cell part;cell projection;cell projection cytoplasm;cell projection part;cytoplasmic membrane-bounded vesicle;cytoplasmic part;cytoplasmic vesicle;dendrite cytoplasm;dendritic spine;endoplasmic reticulum;endoplasmic reticulum membrane;endoplasmic reticulum part;ER-mitochondrion membrane contact site;extracellular membrane-bounded organelle;extracellular organelle;extracellular regi…	Antigen processing and presentation;Phagosome;Protein processing in endoplasmic reticulum	1	1	1	1.7	1.7	1.7	67.277	0.0099602	2.1267	78218000	5	591	0	0	0	300430	338680	219030	247750	355350	516880	Q5SUC3;P35564	Q5SUC3;P35564
Macrophage-capping protein	Capg	NaN	NaN	NaN	22.2204	22.6556	21.6162	21.6785	23.1769	23.1992	actin filament capping;barbed-end actin filament capping;biological regulation;cell projection assembly;cell projection organization;cellular component assembly;cellular component assembly at cellular level;cellular component organization;cellular component organization at cellular level;cellular component organization or biogenesis;cellular component organization or biogenesis at cellular level;…		cell part;centriole;cytoplasm;cytoplasmic membrane-bounded vesicle;cytoplasmic part;cytoplasmic vesicle;cytoskeletal part;extracellular membrane-bounded organelle;extracellular organelle;extracellular region part;extracellular vesicular exosome;intracellular membrane-bounded organelle;intracellular non-membrane-bounded organelle;intracellular organelle;intracellular organelle part;intracellular p…		7	7	7	29.8	29.8	29.8	38.768	0	38.993	264550000	13	349	0	0	0	1272800	2336200	316040	2400000	2711600	4806500	Q99LB4;P24452;D3YTL5;D3YZN3;D3YU77	Q99LB4;P24452;D3YTL5
F-actin-capping protein subunit alpha-2;F-actin-capping protein subunit alpha-1	Capza2;Capza1	NaN	25.7802	25.7296	20.7579	22.7654	NaN	22.5203	22.5178	23.0192	actin filament capping;barbed-end actin filament capping;biological regulation;cellular component organization;cellular component organization or biogenesis;negative regulation of actin filament depolymerization;negative regulation of actin filament polymerization;negative regulation of biological process;negative regulation of cellular component organization;negative regulation of cellular proce…		brush border;cell cortex part;cell junction;cell part;cell projection;cell-cell junction;cortical cytoskeleton;cytoplasmic part;cytoskeletal part;cytoskeleton;extracellular membrane-bounded organelle;extracellular organelle;extracellular region part;extracellular vesicular exosome;F-actin capping protein complex;intracellular non-membrane-bounded organelle;intracellular organelle;intracellular or…		2	2	2	14.2	14.2	14.2	19.558	0	5.5143	83984000	4	169	0	410440	272800	1322200	1223200	0	1025900	2222800	1921000	A0A0N4SVM0;D6RCW7;Q5DQJ3;P47754;A0A0G2JE27;Q5RKN9;P47753	A0A0N4SVM0;D6RCW7;Q5DQJ3;P47754;A0A0G2JE27;Q5RKN9;P47753
Chromobox protein homolog 3	Cbx3	21.4343	27.0945	26.9896	23.4234	22.0305	22.3715	21.9147	22.4929	22.144	biological regulation;biosynthetic process;cellular biosynthetic process;cellular component organization;cellular component organization at cellular level;cellular component organization or biogenesis;cellular component organization or biogenesis at cellular level;cellular macromolecule biosynthetic process;cellular macromolecule metabolic process;cellular metabolic process;cellular nitrogen comp…	binding;DNA binding;enzyme binding;identical protein binding;nucleic acid binding;protein binding;protein domain specific binding;regulatory region DNA binding;regulatory region nucleic acid binding;sequence-specific DNA binding;transcription regulatory region DNA binding;transcription regulatory region sequence-specific DNA binding	cell part;centromeric heterochromatin;chromatin;chromocenter;chromosomal part;chromosome, centromeric region;condensed chromosome, centromeric region;cytoskeletal part;envelope;euchromatin;heterochromatin;intracellular membrane-bounded organelle;intracellular non-membrane-bounded organelle;intracellular organelle;intracellular organelle part;intracellular part;membrane-bounded organelle;non-membr…		1	1	1	19.7	19.7	19.7	8.0862	0	3.6415	195400000	15	71	4604300	2708400	2245900	7460000	9600600	5095900	10678000	8986300	11112000	D3Z1A9;D3Z313;Q9DCC5;P23198	D3Z1A9;D3Z313;Q9DCC5;P23198
T-complex protein 1 subunit beta	Cct2	NaN	NaN	NaN	NaN	20.0036	NaN	NaN	21.7515	NaN	binding of sperm to zona pellucida;cell recognition;cell-cell recognition;cellular component assembly;cellular component assembly at cellular level;cellular component organization;cellular component organization at cellular level;cellular component organization or biogenesis;cellular component organization or biogenesis at cellular level;cellular macromolecular complex assembly;cellular macromole…	adenyl nucleotide binding;adenyl ribonucleotide binding;ATP binding;binding;enzyme binding;nucleotide binding;protein binding;purine nucleotide binding;purine ribonucleoside triphosphate binding;purine ribonucleotide binding;ribonucleotide binding;ubiquitin protein ligase binding	cell body;cell part;chaperonin-containing T-complex;cytoplasm;cytoplasmic part;cytoskeletal part;cytosolic part;extracellular membrane-bounded organelle;extracellular organelle;extracellular region part;extracellular vesicular exosome;intracellular organelle part;intracellular part;macromolecular complex;membrane-bounded organelle;membrane-bounded vesicle;microtubule;myelin sheath;organelle;organ…		1	1	1	3	3	3	57.477	0.0022124	2.9076	26445000	1	535	0	0	0	0	64920	0	0	492660	0	Q542X7;P80314	Q542X7;P80314
T-complex protein 1 subunit gamma	Cct3	NaN	NaN	NaN	NaN	NaN	NaN	NaN	NaN	19.5699	binding of sperm to zona pellucida;cell recognition;cell-cell recognition;cellular component assembly;cellular component assembly at cellular level;cellular component organization;cellular component organization at cellular level;cellular component organization or biogenesis;cellular component organization or biogenesis at cellular level;cellular macromolecule metabolic process;cellular metabolic…	adenyl nucleotide binding;adenyl ribonucleotide binding;ATP binding;binding;nucleotide binding;purine nucleotide binding;purine ribonucleoside triphosphate binding;purine ribonucleotide binding;ribonucleotide binding	cell body;cell part;chaperonin-containing T-complex;cytoplasm;cytoplasmic part;cytoskeletal part;cytosolic part;extracellular membrane-bounded organelle;extracellular organelle;extracellular region part;extracellular vesicular exosome;intracellular organelle part;intracellular part;macromolecular complex;membrane;membrane-bounded organelle;membrane-bounded vesicle;microtubule;myelin sheath;organe…		1	1	1	2.2	2.2	2.2	56.526	0.0098425	2.0618	12516000	0	507	0	0	0	72447	0	0	0	113320	171830	E9Q133;Q3U0I3;Q3U4U6;P80318	E9Q133;Q3U0I3;Q3U4U6;P80318
T-complex protein 1 subunit theta	Cct8	NaN	NaN	NaN	22.4552	21.7005	21.3706	21.1513	23.096	21.7529	binding of sperm to zona pellucida;cell recognition;cell-cell recognition;cellular component assembly;cellular component assembly at cellular level;cellular component organization;cellular component organization at cellular level;cellular component organization or biogenesis;cellular component organization or biogenesis at cellular level;cellular macromolecule metabolic process;cellular metabolic…	adenyl nucleotide binding;adenyl ribonucleotide binding;ATP binding;binding;nucleotide binding;purine nucleotide binding;purine ribonucleoside triphosphate binding;purine ribonucleotide binding;ribonucleotide binding	aggresome;cell body;cell part;centrosome;chaperonin-containing T-complex;cytoplasm;cytoplasmic part;cytoskeletal part;cytoskeleton;cytosol;cytosolic part;extracellular membrane-bounded organelle;extracellular organelle;extracellular region part;extracellular vesicular exosome;inclusion body;intermediate filament cytoskeleton;intracellular non-membrane-bounded organelle;intracellular organelle;int…		2	2	2	4.5	4.5	4.5	53.082	0	7.0495	140570000	5	489	0	0	0	371430	801730	155290	547830	1083600	1056500	H3BL49;Q3UL22;P42932;H3BLL1;H3BKG2;H3BJB6	H3BL49;Q3UL22;P42932;H3BLL1;H3BKG2;H3BJB6
CD44 antigen	Cd44	19.6455	NaN	NaN	20.6435	20.4665	21.0528	20.9918	21.3052	21.7632	amine metabolic process;aminoglycan catabolic process;aminoglycan metabolic process;anatomical structure development;anatomical structure morphogenesis;biological adhesion;biological regulation;branching involved in prostate gland morphogenesis;branching involved in ureteric bud morphogenesis;branching morphogenesis of a tube;carbohydrate catabolic process;carbohydrate metabolic process;cartilage…	binding;carbohydrate binding;catalytic activity;cytokine binding;cytokine receptor activity;glycosaminoglycan binding;hexosaminidase activity;hyaluronic acid binding;hyalurononglucosaminidase activity;hydrolase activity;hydrolase activity, acting on glycosyl bonds;hydrolase activity, hydrolyzing O-glycosyl compounds;molecular transducer activity;pattern binding;polysaccharide binding;protein bind…	adherens junction;anchoring junction;basolateral plasma membrane;cell junction;cell part;cell surface;cell-substrate adherens junction;cell-substrate junction;cytoplasm;cytoplasmic part;external side of plasma membrane;extracellular membrane-bounded organelle;extracellular organelle;extracellular region part;extracellular vesicular exosome;focal adhesion;Golgi apparatus;integral to membrane;intra…	ECM-receptor interaction;Hematopoietic cell lineage;Shigellosis	1	1	1	2.5	2.5	2.5	40.263	0.00998	2.1502	80737000	5	365	254650	0	0	344790	680250	291430	1174700	754310	1882300	Q3U8S1;A2APM5;A2APM3;A2APM4;E9QKM8;Q80X37;A2APM1;A2APM2;P15379	Q3U8S1;A2APM5;A2APM3;A2APM4;E9QKM8;Q80X37;A2APM1;A2APM2;P15379
Cofilin-1	Cfl1	NaN	NaN	23.015	26.0872	25.8206	26.5052	25.1818	25.7203	24.9276	actin cytoskeleton organization;actin filament depolymerization;actin filament organization;actin filament-based process;actin polymerization or depolymerization;ameboidal cell migration;anatomical structure morphogenesis;biological regulation;cell cycle cytokinesis;cell cycle process;cell migration;cell motility;cell projection organization;cellular component disassembly;cellular component disas…		adherens junction;anchoring junction;cell cortex part;cell junction;cell part;cell projection;cell projection membrane;cell projection part;cell-cell junction;cell-substrate adherens junction;cell-substrate junction;cortical actin cytoskeleton;cortical cytoskeleton;cytoplasm;cytoplasmic part;cytoskeletal part;cytoskeleton;cytosol;extracellular membrane-bounded organelle;extracellular organelle;ex…	Axon guidance;Fc gamma R-mediated phagocytosis;Regulation of actin cytoskeleton	10	10	9	62.7	62.7	56	18.559	0	49.449	1749800000	63	166	0	0	12707	14778000	28600000	20558000	21259000	17111000	17624000	P18760;F8WGL3	P18760;F8WGL3
Cofilin-2	Cfl2	NaN	NaN	NaN	NaN	NaN	NaN	NaN	NaN	NaN	actin cytoskeleton organization;actin filament depolymerization;actin filament organization;actin filament-based process;actin polymerization or depolymerization;actomyosin structure organization;anatomical structure homeostasis;biological regulation;cellular component disassembly;cellular component disassembly at cellular level;cellular component organization;cellular component organization at c…		actin cytoskeleton;cell part;contractile fiber part;cytoplasmic part;cytoskeleton;extracellular membrane-bounded organelle;extracellular organelle;extracellular region part;extracellular space;extracellular vesicular exosome;I band;intracellular non-membrane-bounded organelle;intracellular organelle;intracellular organelle part;intracellular part;membrane-bounded organelle;membrane-bounded vesicl…	Axon guidance;Fc gamma R-mediated phagocytosis;Regulation of actin cytoskeleton	2	1	1	18.7	12	12	18.709	0	2.9304	3388300	1	166	0	0	0	0	0	0	0	0	0	Q3UHW9;P45591	Q3UHW9;P45591
Cytoskeleton-associated protein 4	Ckap4	NaN	NaN	NaN	NaN	NaN	NaN	NaN	NaN	NaN			cell part;cell surface;cytoplasmic part;cytoskeleton;endoplasmic reticulum;endoplasmic reticulum membrane;endoplasmic reticulum part;extracellular membrane-bounded organelle;extracellular organelle;extracellular region part;extracellular vesicular exosome;integral to membrane;intracellular membrane-bounded organelle;intracellular non-membrane-bounded organelle;intracellular organelle;intracellula…	Protein processing in endoplasmic reticulum	1	1	1	4.2	4.2	4.2	63.691	0	8.0817	4152900	1	575	0	0	0	0	0	0	0	0	0	Q8BMK4	Q8BMK4
Creatine kinase M-type	Ckm	NaN	NaN	NaN	NaN	NaN	NaN	NaN	NaN	NaN	amine biosynthetic process;amine metabolic process;biosynthetic process;carboxylic acid biosynthetic process;carboxylic acid metabolic process;cellular amine metabolic process;cellular amino acid biosynthetic process;cellular amino acid metabolic process;cellular biosynthetic process;cellular ketone metabolic process;cellular metabolic process;cellular modified amino acid biosynthetic process;cel…	adenyl nucleotide binding;adenyl ribonucleotide binding;ATP binding;binding;catalytic activity;creatine kinase activity;kinase activity;nucleotide binding;phosphotransferase activity, nitrogenous group as acceptor;purine nucleotide binding;purine ribonucleoside triphosphate binding;purine ribonucleotide binding;ribonucleotide binding;transferase activity;transferase activity, transferring phospho…	cell part;cytoplasm;intracellular part	Arginine and proline metabolism	4	4	4	12.6	12.6	12.6	43.044	0	8.8293	35704000	9	381	0	0	0	0	0	0	0	0	0	A2RTA0;P07310	A2RTA0;P07310
Chloride intracellular channel protein;Chloride intracellular channel protein 1	Clic1	NaN	NaN	NaN	21.5173	17.8873	17.9389	17.8195	18.2846	17.6086	anion transport;biological adhesion;biological regulation;cell adhesion;cell-cell adhesion;cellular chemical homeostasis;cellular homeostasis;cellular ion homeostasis;cellular process;chemical homeostasis;chloride transport;establishment of localization;homeostatic process;homotypic cell-cell adhesion;inorganic anion transport;ion homeostasis;ion transport;platelet aggregation;positive regulation…	anion channel activity;anion transmembrane transporter activity;channel activity;chloride channel activity;gated channel activity;ion channel activity;ion transmembrane transporter activity;passive transmembrane transporter activity;substrate-specific channel activity;substrate-specific transmembrane transporter activity;substrate-specific transporter activity;transmembrane transporter activity;t…	blood microparticle;cell part;chloride channel complex;cytoplasm;cytoplasmic part;envelope;extracellular membrane-bounded organelle;extracellular organelle;extracellular region part;extracellular space;extracellular vesicular exosome;intracellular membrane-bounded organelle;intracellular organelle;intracellular organelle part;intracellular part;ion channel complex;macromolecular complex;membrane;…		1	1	1	3.3	3.3	3.3	27.013	0.004065	2.2942	55961000	5	241	0	0	0	335060	206450	99574	259930	209840	176400	Q542F1;Q9Z1Q5	Q542F1;Q9Z1Q5
Chloride intracellular channel protein;Chloride intracellular channel protein 4	Clic4	NaN	NaN	NaN	22.2943	14.8504	14.9175	NaN	14.0265	NaN	anatomical structure formation involved in morphogenesis;anatomical structure morphogenesis;angiogenesis;anion transport;apoptosis;biological regulation;branching morphogenesis of a tube;cation homeostasis;cell death;cell differentiation;cell morphogenesis;cell morphogenesis involved in differentiation;cellular cation homeostasis;cellular chemical homeostasis;cellular component morphogenesis;cell…	anion channel activity;anion transmembrane transporter activity;channel activity;chloride channel activity;gated channel activity;ion channel activity;ion transmembrane transporter activity;passive transmembrane transporter activity;substrate-specific channel activity;substrate-specific transmembrane transporter activity;substrate-specific transporter activity;transmembrane transporter activity;t…	apical part of cell;cell junction;cell part;cell projection;cell surface;cell-cell junction;centrosome;chloride channel complex;cytoplasm;cytoplasmic part;cytoplasmic vesicle membrane;cytoplasmic vesicle part;cytoskeletal part;cytosol;extracellular membrane-bounded organelle;extracellular organelle;extracellular region part;extracellular vesicular exosome;intracellular;intracellular membrane-boun…		1	1	1	4.7	4.7	4.7	28.729	0.0021645	2.7246	14460000	1	253	0	0	0	774140	38425	29964	0	8034.5	0	Q543N5;Q9QYB1	Q543N5;Q9QYB1
Clathrin light chain A	Clta	NaN	22.5194	22.714	22.8124	21.5398	21.7068	21.2886	21.8177	19.9922	cellular component organization;cellular component organization or biogenesis;cellular membrane organization;cellular process;clathrin-mediated endocytosis;endocytosis;establishment of localization;establishment of localization in cell;establishment of protein localization;intracellular protein transport;intracellular transport;membrane invagination;membrane organization;protein transport;recepto…	binding;clathrin binding;clathrin heavy chain binding;peptide binding;protein binding;structural molecule activity	cell part;clathrin coat;clathrin coat of coated pit;clathrin coat of trans-Golgi network vesicle;clathrin complex;clathrin vesicle coat;cytoplasmic membrane-bounded vesicle;cytoplasmic part;cytoplasmic vesicle;cytoplasmic vesicle part;Golgi apparatus part;intracellular membrane-bounded organelle;intracellular organelle;intracellular organelle part;intracellular part;macromolecular complex;membran…	Bacterial invasion of epithelial cells;Endocrine and other factor-regulated calcium reabsorption;Endocytosis;Huntington's disease;Lysosome	5	5	5	27.3	27.3	27.3	23.478	0	26.721	144090000	6	216	0	59538	64150	2661600	1117200	1309300	853540	2097000	4988800	B1AWE0;Q6PFA2;B1AWE1;B1AWD8;B1AWD9;O08585	B1AWE0;Q6PFA2;B1AWE1;B1AWD8;B1AWD9;O08585
Clathrin light chain B	Cltb	NaN	NaN	NaN	20.354	19.6323	19.5479	18.9511	20.4648	20.0324	cellular component organization;cellular component organization or biogenesis;cellular membrane organization;cellular process;clathrin-mediated endocytosis;endocytosis;establishment of localization;establishment of localization in cell;establishment of protein localization;intracellular protein transport;intracellular transport;membrane invagination;membrane organization;protein transport;recepto…	binding;clathrin binding;clathrin heavy chain binding;peptide binding;protein binding;structural molecule activity	cell part;cell projection membrane;cell projection part;cilium membrane;cilium part;clathrin coat;clathrin coat of coated pit;clathrin coat of trans-Golgi network vesicle;clathrin vesicle coat;cytoplasm;cytoplasmic part;cytoplasmic vesicle part;Golgi apparatus part;intracellular membrane-bounded organelle;intracellular organelle;intracellular organelle part;intracellular part;macromolecular compl…	Bacterial invasion of epithelial cells;Endocrine and other factor-regulated calcium reabsorption;Endocytosis;Huntington's disease;Lysosome	1	1	1	7.3	7.3	7.3	14.191	0.0021097	2.5503	29481000	3	123	0	0	0	370570	638410	298210	402260	629490	936730	F7BHJ0;Q6IRU5	F7BHJ0;Q6IRU5
Clathrin heavy chain;Clathrin heavy chain 1	Cltc	NaN	NaN	NaN	21.3031	22.0501	20.88	21.441	22.7505	22.8292	cation transport;cell cycle phase;cell cycle process;cell differentiation;cellular component assembly;cellular component assembly at cellular level;cellular component organization;cellular component organization at cellular level;cellular component organization or biogenesis;cellular component organization or biogenesis at cellular level;cellular developmental process;cellular macromolecule metab…	binding;clathrin binding;clathrin light chain binding;double-stranded RNA binding;enzyme binding;kinase binding;nucleic acid binding;protein binding;protein kinase binding;RNA binding;structural molecule activity	adherens junction;anchoring junction;cell junction;cell part;cell-substrate adherens junction;cell-substrate junction;chromosomal part;clathrin coat;clathrin coat of coated pit;clathrin coat of trans-Golgi network vesicle;clathrin complex;clathrin vesicle coat;clathrin-coated vesicle;coated vesicle;cytoplasm;cytoplasmic membrane-bounded vesicle;cytoplasmic part;cytoplasmic vesicle;cytoplasmic ves…	Bacterial invasion of epithelial cells;Endocrine and other factor-regulated calcium reabsorption;Endocytosis;Huntington's disease;Lysosome	4	4	4	3.3	3.3	3.3	191.98	0	11.844	174070000	9	1679	0	0	0	85231	411540	11609	102070	361080	636800	Q5SXR6;Q68FD5	Q5SXR6;Q68FD5
Cellular nucleic acid-binding protein	Cnbp	NaN	NaN	NaN	23.0403	22.2103	21.2122	21.3541	23.1574	23.4506	biological regulation;biosynthetic process;cellular biosynthetic process;cellular macromolecule biosynthetic process;cellular macromolecule metabolic process;cellular metabolic process;cellular nitrogen compound metabolic process;cellular process;macromolecule biosynthetic process;macromolecule metabolic process;metabolic process;nitrogen compound metabolic process;nucleic acid metabolic process;…	binding;cation binding;DNA binding;ion binding;metal ion binding;nucleic acid binding;RNA binding;single-stranded DNA binding;single-stranded RNA binding;structure-specific DNA binding;transition metal ion binding;zinc ion binding	cell part;cytoplasmic part;cytosol;endoplasmic reticulum;intracellular membrane-bounded organelle;intracellular organelle;intracellular part;membrane-bounded organelle;nucleus;organelle		3	3	3	20.5	20.5	20.5	18.799	0	13.181	242390000	10	171	0	0	0	1560100	2483900	157530	1868100	3101700	6166100	A0A0N4SVS6;Q3ULK8;P53996	A0A0N4SVS6;Q3ULK8;P53996
Cytosolic non-specific dipeptidase	Cndp2	NaN	NaN	NaN	NaN	NaN	NaN	NaN	NaN	NaN	macromolecule metabolic process;metabolic process;primary metabolic process;protein metabolic process;proteolysis	binding;carboxypeptidase activity;catalytic activity;cation binding;dipeptidase activity;exopeptidase activity;hydrolase activity;ion binding;metal ion binding;metallopeptidase activity;peptidase activity;peptidase activity, acting on L-amino acid peptides;tripeptidase activity	cell part;cytoplasmic part;cytosol;extracellular membrane-bounded organelle;extracellular organelle;extracellular region part;extracellular vesicular exosome;intracellular part;membrane-bounded organelle;membrane-bounded vesicle;organelle;vesicle		1	1	1	3.6	3.6	3.6	52.767	0.0020921	2.4604	37625000	2	475	0	0	0	0	0	0	0	0	0	Q9D1A2	Q9D1A2
Collagen alpha-1(I) chain	Col1a1	24.7879	29.753	30.32	26.5715	27.4376	25.6577	27.1474	26.0663	26.4175	anatomical structure development;anatomical structure formation involved in morphogenesis;anatomical structure morphogenesis;biological regulation;biomineral tissue development;biosynthetic process;blood vessel development;bone trabecula formation;cartilage development;cartilage development involved in endochondral bone morphogenesis;cell communication;cell differentiation;cellular component asse…	binding;cation binding;extracellular matrix structural constituent;growth factor binding;identical protein binding;ion binding;metal ion binding;platelet-derived growth factor binding;protein binding;structural molecule activity	cell part;collagen;collagen type I;cytoplasm;cytoplasmic membrane-bounded vesicle;cytoplasmic part;cytoplasmic vesicle;endoplasmic reticulum;extracellular matrix;extracellular matrix part;extracellular region part;extracellular space;fibrillar collagen;Golgi apparatus;intracellular membrane-bounded organelle;intracellular organelle;intracellular part;membrane-bounded organelle;membrane-bounded ve…	Amoebiasis;ECM-receptor interaction;Focal adhesion;Protein digestion and absorption	28	28	26	26.2	26.2	24.7	138.03	0	214.48	5013800000	188	1453	2964500	499710	724620	3880100	14637000	2332600	13842000	4461900	10317000	P11087;CON__Q862S4	P11087
Collagen alpha-2(I) chain	Col1a2	25.1791	27.9017	28.7753	24.5483	23.7115	24.7117	23.4901	23.4034	23.4559	anatomical structure development;anatomical structure morphogenesis;biological regulation;blood vessel development;cell surface receptor linked signaling pathway;cellular component assembly;cellular component organization;cellular component organization at cellular level;cellular component organization or biogenesis;cellular component organization or biogenesis at cellular level;cellular process;…	binding;binding, bridging;cation binding;extracellular matrix structural constituent;growth factor binding;identical protein binding;ion binding;metal ion binding;platelet-derived growth factor binding;protein binding;protein binding, bridging;SMAD binding;structural molecule activity	collagen;collagen type I;extracellular matrix;extracellular matrix part;extracellular membrane-bounded organelle;extracellular organelle;extracellular region part;extracellular space;extracellular vesicular exosome;fibrillar collagen;membrane-bounded organelle;membrane-bounded vesicle;organelle;vesicle	Amoebiasis;ECM-receptor interaction;Focal adhesion;Protein digestion and absorption	16	16	16	15.6	15.6	15.6	129.56	0	69.943	1158700000	99	1372	2611600	138250	260110	1309000	2055500	1725800	2573800	1184600	1834700	Q3TX57;Q01149;E0CXI2	Q3TX57;Q01149
Collagen alpha-1(II) chain;Collagen alpha-1(II) chain;Chondrocalcin	Col2a1	NaN	NaN	NaN	NaN	NaN	NaN	NaN	NaN	NaN	anatomical structure development;anatomical structure formation involved in morphogenesis;anatomical structure homeostasis;anatomical structure morphogenesis;appendage morphogenesis;biological adhesion;biological regulation;bone development;cartilage condensation;cartilage development;cartilage development involved in endochondral bone morphogenesis;cell adhesion;cell differentiation;cell-cell ad…	binding;cation binding;extracellular matrix structural constituent;growth factor binding;identical protein binding;ion binding;metal ion binding;platelet-derived growth factor binding;protein binding;structural molecule activity	basement membrane;cell part;collagen;collagen type II;cytoplasm;extracellular matrix;extracellular matrix part;extracellular region part;extracellular space;fibrillar collagen;intracellular part;proteinaceous extracellular matrix	Amoebiasis;ECM-receptor interaction;Focal adhesion;Protein digestion and absorption	3	1	1	2.4	0.7	0.7	141.97	0.009901	2.1022	7134000	4	1487	0	0	0	0	0	0	0	0	0	P28481	P28481
Collagen alpha-1(III) chain	Col3a1	22.8684	NaN	NaN	24.1823	24.6225	23.9997	24.7858	24.0722	24.4308	aging;anatomical structure development;anatomical structure morphogenesis;aorta smooth muscle tissue morphogenesis;biological adhesion;biological regulation;blood vessel development;cell adhesion;cell surface receptor linked signaling pathway;cell-matrix adhesion;cell-substrate adhesion;cellular component organization;cellular component organization at cellular level;cellular component organizati…	binding;cation binding;extracellular matrix structural constituent;growth factor binding;integrin binding;ion binding;metal ion binding;platelet-derived growth factor binding;protein binding;protein complex binding;receptor binding;SMAD binding;structural molecule activity	collagen;collagen type III;extracellular matrix;extracellular matrix part;extracellular region part;extracellular space;fibrillar collagen;proteinaceous extracellular matrix	Amoebiasis;ECM-receptor interaction;Focal adhesion;Protein digestion and absorption	10	10	5	8.5	8.5	4.8	138.94	0	41.448	826580000	46	1464	378390	0	0	508630	2279700	526880	2842900	1012000	2404200	Q3TVI5;P08121;A0A087WPJ5	Q3TVI5;P08121
Collagen alpha-1(IV) chain;Arresten	Col4a1;Col4a5	22.0776	25.1692	25.9017	22.6845	23.2009	21.8496	22.8912	22.3086	22.343	anatomical structure development;anatomical structure morphogenesis;basement membrane organization;blood vessel morphogenesis;brain development;branching morphogenesis of a tube;cell differentiation;cellular component organization;cellular component organization at cellular level;cellular component organization or biogenesis;cellular component organization or biogenesis at cellular level;cellular…	binding;extracellular matrix structural constituent;growth factor binding;platelet-derived growth factor binding;protein binding;structural molecule activity	basal lamina;basement membrane;collagen;collagen type IV;extracellular matrix;extracellular matrix part;extracellular region;extracellular region part;neuromuscular junction;sheet-forming collagen;synapse	Amoebiasis;ECM-receptor interaction;Focal adhesion;Pathways in cancer;Protein digestion and absorption;Small cell lung cancer	3	3	3	2.4	2.4	2.4	160.68	0	8.1727	259700000	13	1669	22591	32627	34025	238380	662250	136140	1043300	250210	667750	P02463;F7CK55;Q63ZW6	P02463;F7CK55;Q63ZW6
Collagen alpha-2(IV) chain;Canstatin	Col4a2	21.0122	25.6333	25.3382	22.4271	22.1044	21.7005	22.2344	22.4468	22.3846	anatomical structure formation involved in morphogenesis;angiogenesis;biological regulation;biosynthetic process;cell differentiation;cellular biosynthetic process;cellular developmental process;cellular macromolecule biosynthetic process;cellular macromolecule metabolic process;cellular metabolic process;cellular nitrogen compound metabolic process;cellular process;cellular response to chemical …	extracellular matrix structural constituent;structural molecule activity	basement membrane;cell part;collagen;collagen type IV;extracellular matrix;extracellular matrix part;extracellular membrane-bounded organelle;extracellular organelle;extracellular region;extracellular region part;extracellular vesicular exosome;intracellular membrane-bounded organelle;intracellular organelle;intracellular part;membrane-bounded organelle;membrane-bounded vesicle;organelle;sheet-fo…	Amoebiasis;ECM-receptor interaction;Focal adhesion;Pathways in cancer;Protein digestion and absorption;Small cell lung cancer	3	3	3	2.2	2.2	2.2	167.32	0	14.349	246650000	15	1707	40719	27454	20562	107780	562100	79412	773450	324820	569250	B2RQQ8;P08122	B2RQQ8;P08122
Collagen alpha-2(V) chain	Col5a2	NaN	NaN	NaN	23.0263	24.6421	22.495	24.1447	22.6603	23.5059	anatomical structure development;anatomical structure morphogenesis;cellular component organization;cellular component organization at cellular level;cellular component organization or biogenesis;cellular component organization or biogenesis at cellular level;cellular process;cellular response to acid;cellular response to amine stimulus;cellular response to amino acid stimulus;cellular response t…	binding;cation binding;extracellular matrix structural constituent;ion binding;metal ion binding;protein binding;SMAD binding;structural molecule activity	collagen;collagen type V;extracellular matrix;extracellular matrix part;extracellular region part;fibrillar collagen	Amoebiasis;ECM-receptor interaction;Focal adhesion;Protein digestion and absorption	11	10	9	8.8	8.3	7.5	145.02	0	45.728	517370000	34	1497	0	982.55	31611	226070	1763200	163800	1615600	417720	1059200	Q3U962	Q3U962
Collagen alpha-1(VI) chain	Col6a1	NaN	25.008	24.36	21.5602	22.319	21.9152	22.5965	21.6146	22.6933	biological adhesion;cell adhesion;cell differentiation;cellular component assembly;cellular component organization;cellular component organization or biogenesis;cellular developmental process;cellular process;cellular response to acid;cellular response to amine stimulus;cellular response to amino acid stimulus;cellular response to chemical stimulus;cellular response to endogenous stimulus;cellula…	binding;growth factor binding;platelet-derived growth factor binding;protein binding	cell part;collagen;cytoplasmic part;extracellular matrix;extracellular matrix part;extracellular membrane-bounded organelle;extracellular organelle;extracellular region;extracellular region part;extracellular vesicular exosome;intracellular organelle part;intracellular part;lysosomal membrane;macromolecular complex;membrane;membrane-bounded organelle;membrane-bounded vesicle;organelle;organelle m…	ECM-receptor interaction;Focal adhesion;Protein digestion and absorption	3	3	3	4	4	4	108.49	0	6.5449	174150000	9	1025	0	25352	24968	149340	550100	211610	818430	199330	890150	Q04857	Q04857
Collagen alpha-2(VI) chain	Col6a2	NaN	NaN	NaN	20.7825	21.6534	20.9968	21.5088	21.8861	22.8913	biological adhesion;cell adhesion;cellular component assembly;cellular component organization;cellular component organization or biogenesis;cellular process;macromolecular complex assembly;macromolecular complex subunit organization;protein complex assembly;protein complex subunit organization;protein heterooligomerization;protein heterotrimerization;protein oligomerization;protein trimerization;…		cell part;collagen;extracellular matrix;extracellular matrix part;extracellular membrane-bounded organelle;extracellular organelle;extracellular region;extracellular region part;extracellular space;extracellular vesicular exosome;macromolecular complex;membrane;membrane-bounded organelle;membrane-bounded vesicle;organelle;plasma membrane;protein complex;proteinaceous extracellular matrix;sarcolem…	ECM-receptor interaction;Focal adhesion;Protein digestion and absorption	3	3	3	2.6	2.6	2.6	110.33	0	6.0629	158220000	6	1034	0	0	0	32911	555510	94631	774160	271950	815510	Q02788;D3Z7D5	Q02788;D3Z7D5
	Col6a3	22.2121	24.5904	24.8305	23.4051	24.7847	23.3233	24.276	23.9293	25.3781		endopeptidase inhibitor activity;endopeptidase regulator activity;enzyme inhibitor activity;enzyme regulator activity;peptidase inhibitor activity;peptidase regulator activity;serine-type endopeptidase inhibitor activity	cell part;collagen;extracellular matrix;extracellular matrix part;extracellular membrane-bounded organelle;extracellular organelle;extracellular region part;extracellular space;extracellular vesicular exosome;membrane;membrane-bounded organelle;membrane-bounded vesicle;organelle;plasma membrane;proteinaceous extracellular matrix;sarcolemma;vesicle	ECM-receptor interaction;Focal adhesion;Protein digestion and absorption	11	11	11	3.5	3.5	3.5	353.93	0	23.887	511640000	18	3284	167130	17762	17978	78982	392830	77963	804040	217690	722990	E9PWQ3;J3QQ16;A0A087WS16;D3YWD1	E9PWQ3;J3QQ16;A0A087WS16;D3YWD1
Collectin-12	Colec12	NaN	NaN	NaN	24.7018	25.0329	26.0934	25.272	24.851	25.2738	activation of immune response;activation of innate immune response;biological regulation;cell recognition;cellular process;cellular response to stimulus;immune response;immune response-activating signal transduction;immune response-regulating signaling pathway;immune system process;innate immune response-activating signal transduction;pattern recognition receptor signaling pathway;phagocytosis, r…	binding;carbohydrate binding;cation binding;ion binding;lipoprotein particle binding;low-density lipoprotein particle binding;metal ion binding;molecular transducer activity;pattern recognition receptor activity;protein-lipid complex binding;receptor activity;signal transducer activity;signaling receptor activity	cell part;collagen;extracellular matrix part;extracellular membrane-bounded organelle;extracellular organelle;extracellular region part;extracellular vesicular exosome;integral to membrane;intrinsic to membrane;membrane part;membrane-bounded organelle;membrane-bounded vesicle;organelle;vesicle	Phagosome	5	5	5	7	7	7	81.303	0	30.503	1421600000	20	742	0	0	0	1809400	6752300	5832400	10014000	3494700	5798900	Q8K4Q8	Q8K4Q8
Cytochrome c oxidase subunit 6B1	Cox6b1	NaN	NaN	NaN	21.7697	22.5601	22.4565	21.83	22.6725	21.2228	anatomical structure development;developmental process;substantia nigra development	catalytic activity;cation transmembrane transporter activity;cytochrome-c oxidase activity;heme-copper terminal oxidase activity;hydrogen ion transmembrane transporter activity;inorganic cation transmembrane transporter activity;ion transmembrane transporter activity;monovalent inorganic cation transmembrane transporter activity;oxidoreductase activity;oxidoreductase activity, acting on a heme gr…	cell part;cytoplasmic part;intracellular membrane-bounded organelle;intracellular organelle;intracellular organelle part;intracellular part;membrane;membrane-bounded organelle;membrane-enclosed lumen;mitochondrial inner membrane;mitochondrial intermembrane space;mitochondrial membrane;mitochondrial part;mitochondrion;organelle;organelle envelope lumen;organelle inner membrane;organelle membrane;o…	Alzheimer's disease;Cardiac muscle contraction;Huntington's disease;Oxidative phosphorylation;Parkinson's disease	2	2	2	25.6	25.6	25.6	10.071	0	4.9131	156110000	7	86	0	0	0	1500200	5280100	3069000	4509300	3493500	2826000	P56391	P56391
Ceruloplasmin	Cp	NaN	NaN	NaN	NaN	NaN	NaN	NaN	NaN	NaN	biological regulation;cation homeostasis;cation transport;cellular cation homeostasis;cellular chemical homeostasis;cellular homeostasis;cellular ion homeostasis;cellular iron ion homeostasis;cellular metal ion homeostasis;cellular process;chemical homeostasis;copper ion transport;establishment of localization;homeostatic process;ion homeostasis;ion transport;iron ion homeostasis;metal ion homeos…	binding;catalytic activity;cation binding;chaperone binding;copper ion binding;ferroxidase activity;ion binding;metal ion binding;oxidoreductase activity;oxidoreductase activity, oxidizing metal ions;oxidoreductase activity, oxidizing metal ions, oxygen as acceptor;protein binding;transition metal ion binding	blood microparticle;cell part;cytoplasmic part;extracellular membrane-bounded organelle;extracellular organelle;extracellular region part;extracellular space;extracellular vesicular exosome;intracellular organelle part;intracellular part;lysosomal membrane;membrane;membrane-bounded organelle;membrane-bounded vesicle;organelle;organelle membrane;organelle part;vacuolar membrane;vacuolar part;vesic…	Porphyrin and chlorophyll metabolism	3	1	1	3.7	1.3	1.3	121.08	0	6.0006	15939000	3	1060	0	0	0	0	0	0	0	0	0	G3X9T8;G3X8Q5;E9PZD8;Q61147	G3X9T8;G3X8Q5;E9PZD8;Q61147
Carboxypeptidase E	Cpe	NaN	NaN	NaN	21.0904	21.3792	21.7473	22.3699	21.6391	23.0429	anatomical structure morphogenesis;biological regulation;cardiac chamber morphogenesis;cardiac left ventricle morphogenesis;cardiac ventricle morphogenesis;cell surface receptor linked signaling pathway;cellular component organization;cellular component organization or biogenesis;cellular localization;cellular macromolecule localization;cellular membrane organization;cellular process;cellular pro…	binding;carboxypeptidase activity;catalytic activity;cation binding;cell adhesion molecule binding;exopeptidase activity;hydrolase activity;ion binding;metal ion binding;metallocarboxypeptidase activity;metalloexopeptidase activity;metallopeptidase activity;neurexin family protein binding;peptidase activity;peptidase activity, acting on L-amino acid peptides;protein binding;transition metal ion b…	cell part;cytoplasmic part;cytoplasmic vesicle membrane;cytoplasmic vesicle part;extracellular membrane-bounded organelle;extracellular organelle;extracellular region part;extracellular vesicular exosome;Golgi apparatus;intracellular membrane-bounded organelle;intracellular organelle;intracellular organelle part;intracellular part;membrane;membrane-bounded organelle;membrane-bounded vesicle;organ…	Type I diabetes mellitus	3	3	3	9.2	9.2	9.2	53.255	0	14.118	164390000	2	476	0	0	0	172930	814420	465830	2006900	703270	1648000	Q543R4;Q00493	Q543R4;Q00493
Cellular retinoic acid-binding protein 2	Crabp2	NaN	NaN	NaN	NaN	NaN	NaN	NaN	21.0092	NaN	anatomical structure morphogenesis;appendage morphogenesis;biological regulation;biosynthetic process;carboxylic acid metabolic process;cellular biosynthetic process;cellular hormone metabolic process;cellular ketone metabolic process;cellular lipid metabolic process;cellular metabolic process;cellular process;developmental process;diterpenoid metabolic process;embryonic appendage morphogenesis;e…	binding;carboxylic acid binding;cyclin binding;isoprenoid binding;lipid binding;monocarboxylic acid binding;protein binding;retinal binding;retinoic acid binding;retinoid binding;retinol binding;transporter activity;vitamin binding	cell part;cytoplasm;cytoplasmic part;cytosol;endoplasmic reticulum;extracellular membrane-bounded organelle;extracellular organelle;extracellular region part;extracellular vesicular exosome;intracellular membrane-bounded organelle;intracellular organelle;intracellular organelle part;intracellular part;membrane-bounded organelle;membrane-bounded vesicle;nuclear part;nucleoplasm;nucleus;organelle;o…		3	3	3	24.6	24.6	24.6	15.746	0	5.3678	33210000	3	138	0	0	0	0	0	0	0	510590	0	P22935	P22935
Cysteine-rich protein 1	Crip1	NaN	NaN	NaN	23.6022	23.37	23.1049	23.2032	24.2614	23.3928	biological regulation;cellular process;cellular response to abiotic stimulus;cellular response to antibiotic;cellular response to chemical stimulus;cellular response to light stimulus;cellular response to radiation;cellular response to stimulus;cellular response to stress;cellular response to UV;cellular response to UV-B;DNA damage response, signal transduction resulting in induction of apoptosis…	AT DNA binding;binding;cation binding;DNA bending activity;DNA binding;ion binding;metal ion binding;nucleic acid binding;peptide binding;sequence-specific DNA binding;transition metal ion binding;zinc ion binding	cell part;cytoplasm;intracellular part		2	2	2	29.7	29.7	29.7	13.582	0	19.32	428330000	20	128	0	0	0	4824400	10247000	3075900	12783000	14108000	10973000	A0A0G2JEK2;P63254	A0A0G2JEK2;P63254
Exportin-2	Cse1l	19.0419	26.8848	26.6543	19.305	NaN	20.3134	20.2474	19.8199	NaN	establishment of localization;establishment of localization in cell;establishment of protein localization;intracellular protein transport;intracellular transport;protein transport;transport		cell part;cytoplasm;extracellular membrane-bounded organelle;extracellular organelle;extracellular region part;extracellular vesicular exosome;intracellular organelle part;intracellular part;membrane;membrane-bounded organelle;membrane-bounded vesicle;nuclear part;nucleoplasm;organelle;organelle part;vesicle		1	1	1	4.1	4.1	4.1	48.009	0	5.8607	80029000	4	415	259610	208000	181190	202490	0	571180	926510	410660	0	E9QAX7;F6ZEW4;E9Q1T9;Q9ERK4	E9QAX7;F6ZEW4;E9Q1T9;Q9ERK4
Macrophage colony-stimulating factor 1;Processed macrophage colony-stimulating factor 1	Csf1	NaN	NaN	NaN	24.3659	25.7421	25.5403	25.3946	25.6701	26.1385	adipose tissue development;anatomical structure development;anatomical structure homeostasis;anatomical structure morphogenesis;biological regulation;branching involved in mammary gland duct morphogenesis;branching morphogenesis of a tube;cell differentiation;cell proliferation;cellular developmental process;cellular process;defense response;developmental growth;developmental growth involved in m…	binding;cytokine activity;cytokine receptor binding;growth factor activity;identical protein binding;macrophage colony-stimulating factor receptor binding;protein binding;protein dimerization activity;protein homodimerization activity;receptor binding	cell part;cytoplasmic part;extracellular membrane-bounded organelle;extracellular organelle;extracellular region part;extracellular space;extracellular vesicular exosome;integral to membrane;intracellular part;intrinsic to membrane;membrane;membrane part;membrane-bounded organelle;membrane-bounded vesicle;organelle;perinuclear region of cytoplasm;plasma membrane;vesicle	Cytokine-cytokine receptor interaction;Hematopoietic cell lineage;Osteoclast differentiation;Rheumatoid arthritis	5	5	5	13.6	13.6	13.6	60.648	0	86.333	1760400000	53	552	0	0	0	1939900	12944000	3264300	13296000	7653400	18293000	P07141;D3YTW1;D3Z090;F6RNW8	P07141
Cystatin-C	Cst3	NaN	NaN	NaN	24.449	25.9749	26.2564	25.6044	25.5158	25.068	anatomical structure development;apoptosis;behavior;biological regulation;brain development;cell activation;cell death;cell development;cellular component organization;cellular component organization at cellular level;cellular component organization or biogenesis;cellular component organization or biogenesis at cellular level;cellular developmental process;cellular process;cellular process involv…	beta-amyloid binding;binding;cysteine-type endopeptidase inhibitor activity;endopeptidase inhibitor activity;endopeptidase regulator activity;enzyme binding;enzyme inhibitor activity;enzyme regulator activity;identical protein binding;peptidase inhibitor activity;peptidase regulator activity;protease binding;protein binding	axon;basement membrane;cell body;cell part;cell projection;contractile fiber;cytoplasmic part;endoplasmic reticulum;endosome;extracellular matrix part;extracellular membrane-bounded organelle;extracellular organelle;extracellular region;extracellular region part;extracellular space;extracellular vesicular exosome;intracellular membrane-bounded organelle;intracellular non-membrane-bounded organell…	Salivary secretion	6	6	6	46.4	46.4	46.4	15.531	0	30.927	1943500000	48	140	0	0	0	5156300	46796000	26664000	46646000	25508000	33024000	P21460;A2APX3;Q8CCP0	P21460;A2APX3
Cystatin-B	Cstb	NaN	NaN	NaN	23.1871	23.807	23.8021	23.2409	23.7964	22.4032	adult behavior;adult locomotory behavior;behavior;biological regulation;locomotory behavior;multicellular organismal process;negative regulation of biological process;negative regulation of catalytic activity;negative regulation of cellular metabolic process;negative regulation of cellular process;negative regulation of cellular protein metabolic process;negative regulation of endopeptidase activ…	binding;cysteine-type endopeptidase inhibitor activity;endopeptidase inhibitor activity;endopeptidase regulator activity;enzyme binding;enzyme inhibitor activity;enzyme regulator activity;peptidase inhibitor activity;peptidase regulator activity;protease binding;protein binding	cell part;cytoplasm;extracellular membrane-bounded organelle;extracellular organelle;extracellular region part;extracellular space;extracellular vesicular exosome;intracellular membrane-bounded organelle;intracellular non-membrane-bounded organelle;intracellular organelle;intracellular organelle part;intracellular part;membrane-bounded organelle;membrane-bounded vesicle;non-membrane-bounded organ…		4	4	3	64.3	64.3	39.8	11.045	0	7.9817	488360000	11	98	0	0	0	3657600	20631000	7960800	17392000	9479100	8523600	Q62426	Q62426
Connective tissue growth factor	Ctgf	18.816	NaN	NaN	27.9016	28.2047	28.8939	27.6495	27.5961	27.6719	aging;anatomical structure development;anatomical structure formation involved in morphogenesis;anatomical structure homeostasis;angiogenesis;biological adhesion;biological regulation;biosynthetic process;calcium ion transport;cartilage condensation;cation transport;cell adhesion;cell communication;cell differentiation;cell migration;cell motility;cell proliferation;cell surface receptor linked s…	binding;carbohydrate binding;glycosaminoglycan binding;heparin binding;integrin binding;pattern binding;polysaccharide binding;protein binding;protein complex binding;receptor binding	cell cortex;cell part;cis-Golgi network;cytoplasmic part;cytosol;extracellular matrix;extracellular region;extracellular region part;extracellular space;Golgi apparatus;Golgi apparatus part;intracellular membrane-bounded organelle;intracellular organelle;intracellular organelle part;intracellular part;membrane-bounded organelle;organelle;organelle part;perinuclear region of cytoplasm;proteinaceou…		11	11	11	38.9	38.9	38.9	31.508	0	75.021	10057000000	132	293	48862	0	0	34981000	113130000	89197000	117610000	45700000	97044000	H3BJW0;P29268;H3BK14	H3BJW0;P29268
Cathepsin B;Cathepsin B light chain;Cathepsin B heavy chain	Ctsb	NaN	NaN	NaN	24.5327	25.7016	24.8831	25.4928	25.5249	26.0238	anatomical structure development;biological regulation;cell differentiation;cellular developmental process;cellular process;cellular response to chemical stimulus;cellular response to endogenous stimulus;cellular response to hormone stimulus;cellular response to organic substance;cellular response to stimulus;cellular response to thyroid hormone stimulus;collagen catabolic process;collagen metabo…	binding;catalytic activity;collagen binding;cysteine-type endopeptidase activity;cysteine-type peptidase activity;endopeptidase activity;glycoprotein binding;hydrolase activity;peptidase activity;peptidase activity, acting on L-amino acid peptides;protein binding;proteoglycan binding	cell part;cytoplasmic membrane-bounded vesicle;cytoplasmic part;cytoplasmic vesicle;extracellular membrane-bounded organelle;extracellular organelle;extracellular region part;extracellular space;extracellular vesicular exosome;intracellular membrane-bounded organelle;intracellular non-membrane-bounded organelle;intracellular organelle;intracellular organelle part;intracellular part;lysosome;lytic…	Antigen processing and presentation;Lysosome	12	12	12	38.3	38.3	38.3	37.279	0	65.404	1902400000	88	339	0	0	0	3200600	22734000	3862300	20702000	11624000	30609000	P10605	P10605
Cathepsin L1;Cathepsin L1 heavy chain;Cathepsin L1 light chain	Ctsl	NaN	NaN	NaN	22.5132	24.7895	23.5702	24.1534	23.9099	24.5719	aging;anatomical structure development;anatomical structure morphogenesis;autophagic cell death;biological regulation;cell communication;cell death;cell differentiation;cellular developmental process;cellular process;cellular process involved in reproduction;cellular response to external stimulus;cellular response to extracellular stimulus;cellular response to nutrient levels;cellular response to…	aminopeptidase activity;binding;carboxypeptidase activity;catalytic activity;cysteine-type carboxypeptidase activity;cysteine-type endopeptidase activity;cysteine-type exopeptidase activity;cysteine-type peptidase activity;endopeptidase activity;exopeptidase activity;histone binding;hydrolase activity;peptidase activity;peptidase activity, acting on L-amino acid peptides;peptide binding;protein b…	apical part of cell;cell part;cell projection;cytoplasm;cytoplasmic membrane-bounded vesicle;cytoplasmic part;cytoplasmic vesicle;external side of plasma membrane;extracellular membrane-bounded organelle;extracellular organelle;extracellular region part;extracellular space;extracellular vesicular exosome;intracellular membrane-bounded organelle;intracellular non-membrane-bounded organelle;intrace…	Antigen processing and presentation;Lysosome;Phagosome;Rheumatoid arthritis	5	5	5	21.6	21.6	21.6	37.547	0	20.515	766210000	26	334	0	0	0	1227400	13724000	2272100	18380000	6793200	19917000	Q543M3;P06797	Q543M3;P06797
Cathepsin Z	Ctsz	NaN	NaN	NaN	22.0793	22.996	21.5002	22.34	23.1041	22.6955	anatomical structure morphogenesis;branching morphogenesis of a tube;developmental process;epithelial tube branching involved in lung morphogenesis;epithelial tube morphogenesis;macromolecule metabolic process;metabolic process;morphogenesis of a branching epithelium;morphogenesis of a branching structure;morphogenesis of an epithelium;multicellular organismal process;primary metabolic process;pr…	catalytic activity;cysteine-type endopeptidase activity;cysteine-type peptidase activity;endopeptidase activity;hydrolase activity;peptidase activity;peptidase activity, acting on L-amino acid peptides	cell part;cytoplasmic part;endoplasmic reticulum;extracellular membrane-bounded organelle;extracellular organelle;extracellular region part;extracellular space;extracellular vesicular exosome;intracellular membrane-bounded organelle;intracellular organelle;intracellular part;lysosome;lytic vacuole;membrane-bounded organelle;membrane-bounded vesicle;organelle;vacuole;vesicle	Lysosome	4	4	4	15	15	15	33.996	0	7.6624	245160000	4	306	0	0	0	626670	4378300	878150	3050600	2027900	5242000	Q545I6;Q9WUU7	Q545I6;Q9WUU7
Cytochrome P450 2W1	Cyp2w1	NaN	NaN	NaN	NaN	NaN	NaN	NaN	NaN	NaN	aflatoxin B1 metabolic process;aflatoxin metabolic process;catabolic process;cellular aromatic compound metabolic process;cellular catabolic process;cellular metabolic process;cellular process;coumarin metabolic process;drug catabolic process;drug metabolic process;exogenous drug catabolic process;heterocycle metabolic process;metabolic process;mycotoxin metabolic process;organic acid metabolic p…	binding;catalytic activity;cation binding;heme binding;ion binding;iron ion binding;metal ion binding;monooxygenase activity;oxidoreductase activity;oxidoreductase activity, acting on paired donors, with incorporation or reduction of molecular oxygen;oxidoreductase activity, acting on paired donors, with incorporation or reduction of molecular oxygen, reduced flavin or flavoprotein as one donor, …	cell part;cell surface;cytoplasm;cytoplasmic part;endoplasmic reticulum lumen;endoplasmic reticulum part;intracellular membrane-bounded organelle;intracellular organelle;intracellular organelle lumen;intracellular organelle part;intracellular part;membrane;membrane-bounded organelle;membrane-enclosed lumen;organelle;organelle lumen;organelle part;plasma membrane		1	1	1	5	5	5	22.211	0.0041494	2.4127	5735400	0	200	0	0	0	0	0	0	0	0	0	A0A0G2JFE3;E9Q816	A0A0G2JFE3;E9Q816
Protein CYR61	Cyr61	NaN	NaN	NaN	NaN	21.3327	NaN	20.8365	21.096	21.5932	anatomical structure development;anatomical structure formation involved in morphogenesis;anatomical structure morphogenesis;angiogenesis;apoptosis;apoptosis involved in heart morphogenesis;apoptosis involved in morphogenesis;atrial septum morphogenesis;atrioventricular valve morphogenesis;biological adhesion;biological regulation;blood vessel development;cardiac septum development;cardiac septum…	binding;carbohydrate binding;extracellular matrix binding;glycosaminoglycan binding;heparin binding;integrin binding;pattern binding;polysaccharide binding;protein binding;protein complex binding;receptor binding	extracellular matrix;extracellular region part;proteinaceous extracellular matrix		1	1	1	3.7	3.7	3.7	41.709	0.0022026	2.8725	66204000	4	379	0	0	0	0	472370	0	390820	387390	1113900	Q3TX21;P18406	Q3TX21;P18406
Acyl-CoA-binding protein	Dbi	NaN	NaN	24.1458	24.4973	24.5748	25.8846	23.798	23.6509	21.8753	acylglycerol metabolic process;anatomical structure development;behavior;behavioral defense response;behavioral fear response;biological regulation;cellular lipid metabolic process;cellular metabolic process;cellular process;cognition;defense response;developmental process;epidermis development;establishment of localization;fear response;glycerol ether metabolic process;glycerolipid metabolic pro…	binding;lipid binding;protein binding;protein dimerization activity	cell part;clathrin-coated vesicle;coated vesicle;cytoplasmic membrane-bounded vesicle;cytoplasmic part;cytoplasmic vesicle;endoplasmic reticulum part;extracellular membrane-bounded organelle;extracellular organelle;extracellular region part;extracellular space;extracellular vesicular exosome;Golgi apparatus;intracellular membrane-bounded organelle;intracellular organelle;intracellular organelle p…	PPAR signaling pathway	4	4	4	57.5	57.5	57.5	10	0	29.165	741790000	24	87	0	0	35002	9651800	30827000	30612000	23083000	8186700	4396300	Q548W7;P31786;M0QWU8;Q4VWZ5;D3Z563	Q548W7;P31786;M0QWU8;Q4VWZ5
D-dopachrome decarboxylase	Ddt;Gm20441	NaN	NaN	NaN	NaN	NaN	NaN	NaN	NaN	NaN	biosynthetic process;cellular biosynthetic process;cellular metabolic process;cellular process;melanin biosynthetic process;melanin metabolic process;metabolic process;pigment biosynthetic process;pigment metabolic process;secondary metabolic process	carbon-carbon lyase activity;carboxy-lyase activity;catalytic activity;D-dopachrome decarboxylase activity;lyase activity	cell part;cytoplasm;extracellular membrane-bounded organelle;extracellular organelle;extracellular region part;extracellular vesicular exosome;intracellular part;membrane-bounded organelle;membrane-bounded vesicle;organelle;vesicle		2	2	2	47.9	47.9	47.9	8.2315	0	17.264	18279000	2	73	0	0	0	0	0	0	0	0	0	G3UZN1;Q3UNI8;G3UYJ7;O35215	G3UZN1;Q3UNI8;G3UYJ7;O35215
Spliceosome RNA helicase Ddx39b;ATP-dependent RNA helicase DDX39A	Ddx39b;Ddx39a	NaN	NaN	NaN	21.3088	21.5338	21.023	20.5011	22.8548	21.3131	biological regulation;cellular component assembly;cellular component assembly at cellular level;cellular component organization;cellular component organization at cellular level;cellular component organization or biogenesis;cellular component organization or biogenesis at cellular level;cellular macromolecular complex assembly;cellular macromolecular complex subunit organization;cellular macromol…	adenyl nucleotide binding;adenyl ribonucleotide binding;ATP binding;ATPase activity;ATPase activity, coupled;ATP-dependent helicase activity;ATP-dependent protein binding;ATP-dependent RNA helicase activity;binding;catalytic activity;helicase activity;hydrolase activity;hydrolase activity, acting on acid anhydrides;hydrolase activity, acting on acid anhydrides, in phosphorus-containing anhydrides…	cell part;cytoplasm;intracellular membrane-bounded organelle;intracellular non-membrane-bounded organelle;intracellular organelle;intracellular organelle part;intracellular part;macromolecular complex;membrane;membrane-bounded organelle;non-membrane-bounded organelle;nuclear body;nuclear part;nuclear speck;nucleolus;nucleoplasm;nucleoplasm part;nucleus;organelle;organelle part;protein complex;rib…	mRNA surveillance pathway;RNA transport;Spliceosome	3	3	3	6.8	6.8	6.8	49.035	0	3.6994	97868000	5	428	0	0	0	139760	302120	133060	205860	2043400	1253600	Q9Z1N5;G3UXI6;Q8VDW0;D6RHT5	Q9Z1N5;G3UXI6;Q8VDW0
Dickkopf-related protein 3	Dkk3	NaN	NaN	NaN	23.9003	24.5877	24.9628	24.9005	24.8899	24.8841	adrenal gland development;anatomical structure development;biological regulation;cell surface receptor linked signaling pathway;cellular process;cellular response to stimulus;developmental process;gland development;negative regulation of aldosterone biosynthetic process;negative regulation of aldosterone metabolic process;negative regulation of biological process;negative regulation of biosynthet…		extracellular region;extracellular region part;extracellular space		6	6	6	20.6	20.6	20.6	38.387	0	20.162	1056200000	31	349	0	0	0	2778700	13329000	3041600	13595000	4578600	21547000	Q9QUN9	Q9QUN9
Dihydropyrimidinase-related protein 2	Dpysl2	NaN	NaN	NaN	NaN	NaN	NaN	NaN	NaN	NaN	anatomical structure development;axon guidance;biological regulation;cellular component organization;cellular component organization at cellular level;cellular component organization or biogenesis;cellular component organization or biogenesis at cellular level;cellular membrane organization;cellular process;chemotaxis;cytoskeleton organization;developmental process;endocytosis;establishment of lo…	binding;catalytic activity;enzyme binding;hydrolase activity;hydrolase activity, acting on carbon-nitrogen (but not peptide) bonds;kinase binding;protein binding;protein kinase binding	axon;axon part;cell body;cell part;cell projection;cell projection part;cytoplasmic part;cytoskeletal part;cytosol;dendrite;extracellular membrane-bounded organelle;extracellular organelle;extracellular region part;extracellular vesicular exosome;growth cone;intracellular membrane-bounded organelle;intracellular organelle;intracellular organelle part;intracellular part;macromolecular complex;memb…	Axon guidance	1	1	1	1.7	1.7	1.7	62.277	0	4.3138	13425000	0	572	0	0	0	0	0	0	0	147060	138320	O08553	O08553
Destrin	Dstn	NaN	NaN	21.9636	22.9962	21.3475	21.798	NaN	21.6417	20.7901	actin cytoskeleton organization;actin filament depolymerization;actin filament organization;actin filament severing;actin filament-based process;actin polymerization or depolymerization;biological regulation;cellular component disassembly;cellular component disassembly at cellular level;cellular component organization;cellular component organization at cellular level;cellular component organizati…		cell cortex part;cell part;cortical actin cytoskeleton;cortical cytoskeleton;cytoplasm;cytoplasmic part;cytoskeletal part;cytoskeleton;extracellular membrane-bounded organelle;extracellular organelle;extracellular region part;extracellular vesicular exosome;intracellular non-membrane-bounded organelle;intracellular organelle;intracellular organelle part;intracellular part;membrane-bounded organel…		2	2	2	13.9	13.9	13.9	18.521	0	5.5155	99676000	5	165	0	0	15709	1703200	1817000	652580	0	864660	658950	Q4FK36;Q9R0P5	Q4FK36;Q9R0P5
	Dut	NaN	NaN	NaN	19.1381	17.4429	17.7358	17.2987	18.1312	18.5906	2'-deoxyribonucleotide biosynthetic process;2'-deoxyribonucleotide metabolic process;biosynthetic process;catabolic process;cellular biosynthetic process;cellular catabolic process;cellular metabolic process;cellular nitrogen compound biosynthetic process;cellular nitrogen compound catabolic process;cellular nitrogen compound metabolic process;cellular process;deoxyribonucleoside monophosphate bi…	binding;catalytic activity;cation binding;dUTP diphosphatase activity;hydrolase activity;hydrolase activity, acting on acid anhydrides;hydrolase activity, acting on acid anhydrides, in phosphorus-containing anhydrides;ion binding;magnesium ion binding;metal ion binding;nucleoside-triphosphate diphosphatase activity;pyrophosphatase activity	cell part;cytoplasmic part;extracellular membrane-bounded organelle;extracellular organelle;extracellular region part;extracellular vesicular exosome;intracellular membrane-bounded organelle;intracellular organelle;intracellular organelle part;intracellular part;membrane-bounded organelle;membrane-bounded vesicle;mitochondrion;nuclear part;nucleoplasm;organelle;organelle part;vesicle	Pyrimidine metabolism	2	2	2	14.8	14.8	14.8	17.384	0.002193	2.864	9027000	2	162	0	0	0	81622	65890	30179	58787	207420	246950	Q9CQ43;Q8VCG1	Q9CQ43;Q8VCG1
	Ecm1	21.8135	NaN	NaN	28.2431	28.9412	29.0855	28.5984	28.58	28.9103	biological regulation;cellular process;cellular response to stimulus;defense response;inflammatory response;negative regulation of biological process;negative regulation of biomineral tissue development;negative regulation of bone mineralization;negative regulation of catalytic activity;negative regulation of cell communication;negative regulation of cellular process;negative regulation of cytoki…	binding;cytokine receptor binding;enzyme binding;extracellular matrix binding;growth factor receptor binding;interleukin-2 receptor binding;laminin binding;molecular transducer activity;protease binding;protein binding;protein C-terminus binding;receptor binding;signal transducer activity	extracellular matrix;extracellular membrane-bounded organelle;extracellular organelle;extracellular region part;extracellular space;extracellular vesicular exosome;membrane-bounded organelle;membrane-bounded vesicle;organelle;vesicle		25	25	1	48.4	48.4	2.5	62.717	0	263.1	15920000000	328	558	579710	0	0	21220000	88067000	35665000	79127000	42628000	100650000	F8WI14;D3YV64;D3Z772;D3YZV0	F8WI14
Extracellular matrix protein 1	Ecm1	NaN	NaN	NaN	23.1328	23.5324	24.2255	23.4395	24.0042	23.988	anatomical structure development;anatomical structure formation involved in morphogenesis;angiogenesis;biological regulation;biomineral tissue development;cellular process;cellular response to stimulus;defense response;developmental process;inflammatory response;multicellular organismal process;negative regulation of biological process;negative regulation of biomineral tissue development;negative…	binding;cytokine receptor binding;enzyme binding;extracellular matrix binding;growth factor receptor binding;interleukin-2 receptor binding;laminin binding;molecular transducer activity;protease binding;protein binding;protein C-terminus binding;receptor binding;signal transducer activity	extracellular matrix;extracellular membrane-bounded organelle;extracellular organelle;extracellular region part;extracellular space;extracellular vesicular exosome;membrane-bounded organelle;membrane-bounded vesicle;organelle;proteinaceous extracellular matrix;vesicle		25	1	1	48.5	2.7	2.7	62.832	0	15.03	518110000	20	559	0	0	0	638350	2166900	1234900	2739000	1971400	3329700	Q61508;D3Z0U9;D3Z038;D3YV22	Q61508
Elongation factor 1-alpha;Elongation factor 1-alpha 1;Elongation factor 1-alpha 2	Eef1a1;Eef1a2	NaN	24.6642	25.2183	22.0646	22.609	23.2427	22.8395	22.6733	22.7531	biological regulation;biosynthetic process;cellular biosynthetic process;cellular macromolecule biosynthetic process;cellular macromolecule metabolic process;cellular metabolic process;cellular process;cellular response to chemical stimulus;cellular response to endogenous stimulus;cellular response to epidermal growth factor stimulus;cellular response to growth factor stimulus;cellular response t…	binding;catalytic activity;enzyme binding;GTP binding;GTPase activity;guanyl nucleotide binding;guanyl ribonucleotide binding;hydrolase activity;hydrolase activity, acting on acid anhydrides;hydrolase activity, acting on acid anhydrides, in phosphorus-containing anhydrides;kinase binding;nucleic acid binding;nucleoside-triphosphatase activity;nucleotide binding;protein binding;protein kinase bind…	cell body;cell cortex part;cell part;cell projection membrane;cell projection part;cortical actin cytoskeleton;cortical cytoskeleton;cytoplasm;cytoplasmic part;cytoskeletal part;cytoskeleton;cytosol;eukaryotic translation elongation factor 1 complex;extracellular membrane-bounded organelle;extracellular organelle;extracellular region part;extracellular space;extracellular vesicular exosome;intrac…	RNA transport	4	4	4	12.3	12.3	12.3	50.113	0	12.027	233160000	6	462	0	84844	67185	254520	1158100	573720	2327900	1145600	2312500	Q58E64;P10126;D3Z3I8;D3YZ68;P62631	Q58E64;P10126;D3Z3I8;D3YZ68;P62631
Elongation factor 1-beta	Eef1b2;Eef1b	NaN	NaN	NaN	23.6396	23.5145	24.3364	22.8539	23.856	23.0278	biosynthetic process;cellular biosynthetic process;cellular macromolecule biosynthetic process;cellular macromolecule metabolic process;cellular metabolic process;cellular process;macromolecule biosynthetic process;macromolecule metabolic process;metabolic process;translational elongation	binding;nucleic acid binding;RNA binding;translation elongation factor activity;translation factor activity, nucleic acid binding	cell part;cytoplasm;cytoplasmic part;eukaryotic translation elongation factor 1 complex;intracellular part;macromolecular complex;protein complex		3	3	3	20.1	20.1	20.1	20.136	0	21.082	393880000	15	184	0	0	0	1602700	6118800	4417900	4918300	5072800	5095100	A0A087WS46;O70251;M0QWK5;M0QWH8;G3UX43;G3UZ47	A0A087WS46;O70251
Elongation factor 1-delta	Eef1d	NaN	NaN	NaN	23.0807	23.3416	21.969	22.4766	24.2053	22.2706	biological regulation;biosynthetic process;cellular biosynthetic process;cellular macromolecule biosynthetic process;cellular macromolecule metabolic process;cellular metabolic process;cellular nitrogen compound metabolic process;cellular process;cellular response to abiotic stimulus;cellular response to ionizing radiation;cellular response to radiation;cellular response to stimulus;macromolecule…	activating transcription factor binding;binding;DNA binding;heat shock protein binding;molecular transducer activity;nucleic acid binding;protein binding;RNA binding;signal transducer activity;transcription factor binding;translation elongation factor activity;translation factor activity, nucleic acid binding	cell part;cytoplasm;cytoplasmic part;eukaryotic translation elongation factor 1 complex;intracellular membrane-bounded organelle;intracellular non-membrane-bounded organelle;intracellular organelle;intracellular organelle part;intracellular part;macromolecular complex;membrane-bounded organelle;non-membrane-bounded organelle;nuclear part;nucleolus;nucleus;organelle;organelle part;protein complex		7	7	7	37.6	37.6	37.6	27.217	0	38.138	327420000	14	245	0	0	0	1649100	2940300	526210	3001400	4286600	3264600	E9QN08;Q80T06;P57776;A0A0R4J1L2;Q91VK2;A0A0R4J1E2;D3YUQ9;F6ZFU0;D3Z7N2;D3YZT9;D3YY68	E9QN08;Q80T06;P57776;A0A0R4J1L2;Q91VK2;A0A0R4J1E2;D3YUQ9;F6ZFU0;D3Z7N2;D3YZT9
Elongation factor 1-gamma	Eef1g	NaN	NaN	NaN	21.6064	21.0858	21.0333	21.0497	21.6709	22.5855	multi-organism process;response to biotic stimulus;response to other organism;response to stimulus;response to virus	binding;nucleic acid binding;RNA binding;translation elongation factor activity;translation factor activity, nucleic acid binding	cell part;cytoplasm;extracellular membrane-bounded organelle;extracellular organelle;extracellular region part;extracellular vesicular exosome;intracellular membrane-bounded organelle;intracellular organelle;intracellular part;membrane;membrane-bounded organelle;membrane-bounded vesicle;nucleus;organelle;vesicle		2	2	2	5.5	5.5	5.5	50.06	0	5.6399	116160000	3	437	0	0	0	416850	401460	208870	617720	791810	1693100	Q4FZK2;Q9D8N0	Q4FZK2;Q9D8N0
Elongation factor 2	Eef2	20.6938	22.5159	23.2368	26.3991	25.7346	24.0906	24.3329	27.4264	26.332	biological regulation;biosynthetic process;cell differentiation;cellular biosynthetic process;cellular developmental process;cellular macromolecule biosynthetic process;cellular macromolecule metabolic process;cellular metabolic process;cellular nitrogen compound metabolic process;cellular process;developmental process;hemopoietic progenitor cell differentiation;macromolecule biosynthetic process…	binding;catalytic activity;enzyme binding;GTP binding;GTPase activity;guanyl nucleotide binding;guanyl ribonucleotide binding;hydrolase activity;hydrolase activity, acting on acid anhydrides;hydrolase activity, acting on acid anhydrides, in phosphorus-containing anhydrides;kinase binding;nucleic acid binding;nucleoside-triphosphatase activity;nucleotide binding;protein binding;protein kinase bind…	aggresome;Cajal body;catalytic step 2 spliceosome;cell part;cytoplasm;extracellular membrane-bounded organelle;extracellular organelle;extracellular region part;extracellular vesicular exosome;inclusion body;intracellular membrane-bounded organelle;intracellular organelle;intracellular organelle part;intracellular part;macromolecular complex;membrane;membrane-bounded organelle;membrane-bounded ve…	Spliceosome	20	20	20	23.8	23.8	23.8	95.313	0	71.479	2452900000	95	858	15124	2826.2	10089	5208400	7751900	1013800	4785100	11109000	14095000	P58252;G3UXK8;G3UZ34;Q543F1;A2AH85;O08810	P58252
EGF-containing fibulin-like extracellular matrix protein 1	Efemp1	16.9201	NaN	NaN	23.949	26.4981	24.508	27.1759	26.3962	26.5782	biological regulation;cell surface receptor linked signaling pathway;cellular macromolecule metabolic process;cellular metabolic process;cellular process;cellular protein metabolic process;cellular response to stimulus;enzyme linked receptor protein signaling pathway;epidermal growth factor receptor signaling pathway;macromolecule metabolic process;macromolecule modification;metabolic process;neg…	binding;calcium ion binding;catalytic activity;cation binding;epidermal growth factor receptor binding;epidermal growth factor-activated receptor activity;growth factor receptor binding;ion binding;kinase activity;metal ion binding;molecular transducer activity;phosphotransferase activity, alcohol group as acceptor;protein binding;protein kinase activity;protein tyrosine kinase activity;receptor …	extracellular matrix;extracellular membrane-bounded organelle;extracellular organelle;extracellular region part;extracellular space;extracellular vesicular exosome;membrane-bounded organelle;membrane-bounded vesicle;organelle;proteinaceous extracellular matrix;vesicle		14	14	14	40.2	40.2	40.2	54.952	0	149.22	3384200000	78	493	7716.9	0	0	1907900	23594000	3405000	50341000	14240000	27710000	Q8BPB5;F6ZFS0	Q8BPB5
EGF-containing fibulin-like extracellular matrix protein 2	Efemp2	NaN	NaN	NaN	19.0614	19.8479	19.9207	21.4018	20.9519	21.7068		binding;calcium ion binding;cation binding;ion binding;metal ion binding	extracellular matrix;extracellular membrane-bounded organelle;extracellular organelle;extracellular region part;extracellular vesicular exosome;membrane-bounded organelle;membrane-bounded vesicle;organelle;proteinaceous extracellular matrix;vesicle		2	2	2	5.2	5.2	5.2	49.425	0	7.0867	69665000	5	443	0	0	0	38681	373850	94064	925250	345490	1009300	Q542X5;G5E8D6;Q9WVJ9;E9Q2A0;F6Z1C2;E9Q2T8;E9Q3F3;E9Q3N9	Q542X5;G5E8D6;Q9WVJ9;E9Q2A0;F6Z1C2;E9Q2T8;E9Q3F3;E9Q3N9
Alpha-enolase	EG433182;Eno1	21.0806	23.4692	23.3738	26.8002	26.5908	25.5892	26.2019	27.8669	26.8731	alcohol catabolic process;alcohol metabolic process;carbohydrate catabolic process;carbohydrate metabolic process;catabolic process;cellular carbohydrate catabolic process;cellular carbohydrate metabolic process;cellular metabolic process;cellular process;generation of precursor metabolites and energy;glucose catabolic process;glucose metabolic process;glycolysis;hexose catabolic process;hexose m…	binding;carbon-oxygen lyase activity;catalytic activity;cation binding;hydro-lyase activity;ion binding;lyase activity;magnesium ion binding;metal ion binding;phosphopyruvate hydratase activity	cell body;cell part;cytoplasm;cytoplasmic part;cytosolic part;extracellular membrane-bounded organelle;extracellular organelle;extracellular region part;extracellular space;extracellular vesicular exosome;intracellular;intracellular part;macromolecular complex;membrane;membrane-bounded organelle;membrane-bounded vesicle;myelin sheath;neuronal cell body;organelle;perikaryon;phosphopyruvate hydrata…	Glycolysis / Gluconeogenesis;Methane metabolism;RNA degradation	23	23	19	53.2	53.2	41.5	47.14	0	121.87	4147400000	143	434	304480	23737	12228	10761000	18991000	6339400	22232000	37980000	37737000	Q5FW97;P17182;Q6PHC1;B1ARR7;B0QZL1;B1ARR6;A0A0N4SUI6;D3YVD3;D3Z2S4;A0A0N4SUW8	Q5FW97;P17182;Q6PHC1
Eukaryotic initiation factor 4A-I;Eukaryotic initiation factor 4A-II;Eukaryotic initiation factor 4A-II, N-terminally processed	Eif4a1;Eif4a2	NaN	NaN	NaN	21.9956	21.7499	21.2906	21.1054	21.9593	21.6634	anatomical structure morphogenesis;biological regulation;catabolic process;cellular catabolic process;cellular macromolecule catabolic process;cellular macromolecule metabolic process;cellular metabolic process;cellular nitrogen compound metabolic process;cellular process;developmental process;embryonic cranial skeleton morphogenesis;embryonic morphogenesis;embryonic organ morphogenesis;embryonic…	adenyl nucleotide binding;adenyl ribonucleotide binding;ATP binding;ATPase activity;ATPase activity, coupled;ATP-dependent helicase activity;ATP-dependent RNA helicase activity;binding;catalytic activity;double-stranded RNA binding;helicase activity;hydrolase activity;hydrolase activity, acting on acid anhydrides;hydrolase activity, acting on acid anhydrides, in phosphorus-containing anhydrides;m…	catalytic step 2 spliceosome;cell part;cytoplasm;cytoplasmic part;exon-exon junction complex;extracellular membrane-bounded organelle;extracellular organelle;extracellular region part;extracellular vesicular exosome;intracellular non-membrane-bounded organelle;intracellular organelle;intracellular organelle part;intracellular part;macromolecular complex;membrane;membrane-bounded organelle;membran…	mRNA surveillance pathway;RNA transport;Spliceosome	3	3	3	10.6	10.6	10.6	46.153	0	8.4391	114970000	3	406	0	0	0	615050	946110	145970	351190	969640	1303000	Q5F2A7;P60843;Q8BTU6;P10630;D6RJ60;D6RJ11;A0A0N4SVM5;A2AFK7;E9Q561;E9PV04;A0A0N4SVP8;Q91VC3	Q5F2A7;P60843;Q8BTU6;P10630
Eukaryotic translation initiation factor 4B	Eif4b	NaN	25.0358	24.9542	20.6143	21.8014	21.1484	18.6766	19.5618	21.6132		binding;nucleic acid binding;nucleotide binding;RNA binding;translation factor activity, nucleic acid binding;translation initiation factor activity		mTOR signaling pathway;RNA transport	4	4	4	8.2	8.2	8.2	68.839	0	8.1194	145180000	5	611	0	40414	37389	1021300	467570	47090	622890	393640	1072600	Q8BGD9	Q8BGD9
Eukaryotic translation initiation factor 4E-binding protein 1	Eif4ebp1	NaN	NaN	NaN	18.1882	NaN	16.9757	16.3582	16.715	17.5979	anatomical structure development;biological regulation;cap-independent translational initiation;cell cycle process;cell surface receptor linked signaling pathway;cellular process;cellular response to chemical stimulus;cellular response to endogenous stimulus;cellular response to hormone stimulus;cellular response to insulin stimulus;cellular response to organic substance;cellular response to pept…	binding;eukaryotic initiation factor 4E binding;protein binding;translation initiation factor binding;translation regulator activity;translation repressor activity	cell part;cytoplasm;intracellular organelle part;intracellular part;macromolecular complex;nuclear part;nucleoplasm;organelle part;protein complex	Acute myeloid leukemia;ErbB signaling pathway;Insulin signaling pathway;mTOR signaling pathway;RNA transport	1	1	1	10.3	10.3	10.3	12.325	0.0060484	2.2191	3877200	2	117	0	0	0	190470	0	62750	94311	158090	463670	Q60876	Q60876
Eukaryotic translation initiation factor 4H	Eif4h	NaN	27.1083	26.4772	22.1745	20.7848	21.5618	21.0284	21.2911	20.7788	developmental growth;developmental process;growth;reproduction;sexual reproduction	binding;nucleic acid binding;nucleotide binding;RNA binding;translation factor activity, nucleic acid binding;translation initiation factor activity	cell part;cytoplasmic part;intracellular part;membrane;perinuclear region of cytoplasm		2	2	2	9.3	9.3	9.3	27.341	0	4.8246	112030000	13	248	0	380260	258600	1030600	1213000	368890	748610	1187400	604640	Q9WUK2	Q9WUK2
Eukaryotic translation initiation factor 5A;Eukaryotic translation initiation factor 5A-1;Eukaryotic translation initiation factor 5A-2	Eif5a;Eif5a2	NaN	NaN	NaN	21.4751	21.7178	21.5595	21.6035	22.526	22.2297	aging;apoptosis;biological regulation;cell death;cellular process;death;developmental process;establishment of localization;establishment of localization in cell;establishment of protein localization;establishment of RNA localization;intracellular protein transport;intracellular transport;mRNA export from nucleus;mRNA transport;negative regulation of apoptosis;negative regulation of biological pr…	binding;nucleic acid binding;protein binding;protein N-terminus binding;ribonucleoprotein binding;ribosome binding;RNA binding;snRNA binding;translation elongation factor activity;translation factor activity, nucleic acid binding;U6 snRNA binding	annulate lamellae;cell body;cell part;cell projection;cytoplasm;cytoplasmic part;dendrite;endoplasmic reticulum membrane;endoplasmic reticulum part;extracellular membrane-bounded organelle;extracellular organelle;extracellular region part;extracellular vesicular exosome;intracellular membrane-bounded organelle;intracellular organelle;intracellular organelle part;intracellular part;macromolecular …		3	3	3	24.8	24.8	24.8	16.302	0	11.216	170210000	10	149	0	0	0	1535400	4207800	1194400	3443500	3350000	5559700	A0A0A0MQM0;P63242;Q8BGY2;J3QPS8	A0A0A0MQM0;P63242;Q8BGY2
Beta-enolase	Eno3	20.2545	23.1421	23.0497	22.0674	21.3207	21.8348	21.3791	23.5049	21.7864	aging;alcohol catabolic process;alcohol metabolic process;anatomical structure development;anatomical structure morphogenesis;carbohydrate catabolic process;carbohydrate metabolic process;catabolic process;cellular carbohydrate catabolic process;cellular carbohydrate metabolic process;cellular metabolic process;cellular process;developmental growth;developmental process;generation of precursor me…	binding;carbon-oxygen lyase activity;catalytic activity;cation binding;hydro-lyase activity;ion binding;lyase activity;magnesium ion binding;metal ion binding;phosphopyruvate hydratase activity	cell part;cytoplasm;cytoplasmic part;cytosolic part;extracellular membrane-bounded organelle;extracellular organelle;extracellular region part;extracellular space;extracellular vesicular exosome;intracellular part;macromolecular complex;membrane;membrane-bounded organelle;membrane-bounded vesicle;organelle;phosphopyruvate hydratase complex;plasma membrane;protein complex;vesicle	Glycolysis / Gluconeogenesis;Methane metabolism;RNA degradation	7	4	3	16.6	7.8	6.5	47.024	0	7.3936	174510000	12	434	64360	31919	28040	411830	698820	436540	821960	1840300	1406900	P21550;Q5SX59;Q5SX61;Q5SX60;J3QPZ9	P21550
Band 4.1-like protein 1	Epb4.1l1;Epb41l1	NaN	NaN	NaN	21.2473	20.2992	20.8433	20.3321	21.673	21.4423	actin cytoskeleton organization;actin filament-based process;cellular component organization;cellular component organization at cellular level;cellular component organization or biogenesis;cellular component organization or biogenesis at cellular level;cellular process;cortical actin cytoskeleton organization;cortical cytoskeleton organization;cytoskeleton organization;organelle organization	structural molecule activity	cell part;cytoplasm;cytoskeleton;extrinsic to membrane;intracellular non-membrane-bounded organelle;intracellular organelle;intracellular part;membrane part;non-membrane-bounded organelle;organelle	Tight junction	2	2	2	3.3	3.3	3.3	70.644	0.0021231	2.5832	81736000	3	631	0	0	0	163740	125090	170800	338130	403870	833690	A2AUK6;A2AUK7;A2AUK8;A2AUK5;E9PV14;Q9Z2H5	A2AUK6;A2AUK7;A2AUK8;A2AUK5;E9PV14;Q9Z2H5
Mammalian ependymin-related protein 1	Epdr1	NaN	NaN	NaN	20.111	18.7377	19.6392	19.1008	18.8495	19.7699	biological adhesion;cell adhesion;cell-matrix adhesion;cell-substrate adhesion;cellular process	binding;calcium ion binding;cation binding;ion binding;metal ion binding	cell part;cytoplasmic part;extracellular membrane-bounded organelle;extracellular organelle;extracellular region part;extracellular vesicular exosome;intracellular membrane-bounded organelle;intracellular organelle;intracellular part;lysosome;lytic vacuole;membrane-bounded organelle;membrane-bounded vesicle;organelle;vacuole;vesicle		1	1	1	5.8	5.8	5.8	25.485	0	4.6234	29418000	10	224	0	0	0	202030	264430	258470	402270	229620	728150	Q99M71	Q99M71
Protein LAP2	Erbb2ip	NaN	NaN	NaN	NaN	NaN	NaN	NaN	NaN	NaN	establishment of localization;establishment of localization in cell;establishment of protein localization;intracellular protein transport;intracellular transport;protein targeting;protein transport;transport	binding;integrin binding;protein binding;protein complex binding;receptor binding	basolateral plasma membrane;cell junction;cell part;cell-substrate junction;cytoplasm;hemidesmosome;intracellular membrane-bounded organelle;intracellular organelle;intracellular organelle part;intracellular part;membrane;membrane part;membrane-bounded organelle;nuclear membrane;nuclear part;nucleoplasm;nucleus;organelle;organelle membrane;organelle part;plasma membrane;plasma membrane part	NOD-like receptor signaling pathway	2	2	2	1.9	1.9	1.9	145.09	0	12.814	165710000	11	1294	0	0	0	0	0	0	0	0	0	B2RUJ2;B7ZNX6;Q80TH2	B2RUJ2;B7ZNX6;Q80TH2
Enhancer of rudimentary homolog	Erh	NaN	NaN	NaN	21.0224	21.0389	22.047	20.4964	20.2948	19.9378	biological regulation;biosynthetic process;cell cycle;cell differentiation;cellular biosynthetic process;cellular developmental process;cellular metabolic process;cellular nitrogen compound biosynthetic process;cellular nitrogen compound metabolic process;cellular process;developmental process;heterocycle biosynthetic process;heterocycle metabolic process;metabolic process;nitrogen compound metab…		cell part;membrane;midbody		1	1	1	10.6	10.6	10.6	12.259	0	5.8908	63935000	3	104	0	0	0	854800	2758100	2010600	2051100	838740	1118400	Q4FZH7;P84089	Q4FZH7;P84089
Coagulation factor XIII A chain	F13a1	21.4449	NaN	NaN	21.1064	21.379	21.3416	21.3363	21.2609	21.0497	biological regulation;blood coagulation;cellular macromolecule metabolic process;cellular metabolic process;cellular process;cellular protein metabolic process;coagulation;hemostasis;macromolecule metabolic process;macromolecule modification;metabolic process;multicellular organismal process;peptide cross-linking;primary metabolic process;protein metabolic process;protein modification process;reg…	binding;catalytic activity;cation binding;ion binding;metal ion binding;protein-glutamine gamma-glutamyltransferase activity;transferase activity;transferase activity, transferring acyl groups;transferase activity, transferring amino-acyl groups	blood microparticle;cell part;cytoplasm;extracellular region part;intracellular part	Complement and coagulation cascades	3	3	3	5.6	5.6	5.6	83.206	0	4.656	116960000	3	732	293750	0	0	112300	354270	151360	503640	350190	674560	Q8BH61	Q8BH61
Fatty acid synthase;[Acyl-carrier-protein] S-acetyltransferase;[Acyl-carrier-protein] S-malonyltransferase;3-oxoacyl-[acyl-carrier-protein] synthase;3-oxoacyl-[acyl-carrier-protein] reductase;3-hydroxyacyl-[acyl-carrier-protein] dehydratase;Enoyl-[acyl-carrier-protein] reductase;Oleoyl-[acyl-carrier-protein] hydrolase	Fasn	NaN	NaN	NaN	19.496	19.1972	NaN	18.6465	20.0014	20.4045	acetyl-CoA metabolic process;anatomical structure development;biosynthetic process;carboxylic acid biosynthetic process;carboxylic acid metabolic process;cell differentiation;cellular biosynthetic process;cellular developmental process;cellular ketone metabolic process;cellular lipid metabolic process;cellular metabolic process;cellular process;cellular response to chemical stimulus;cellular resp…	[acyl-carrier-protein] S-acetyltransferase activity;[acyl-carrier-protein] S-malonyltransferase activity;3-hydroxyacyl-[acyl-carrier-protein] dehydratase activity;3-hydroxyoctanoyl-[acyl-carrier-protein] dehydratase activity;3-hydroxypalmitoyl-[acyl-carrier-protein] dehydratase activity;3-oxoacyl-[acyl-carrier-protein] reductase (NADPH) activity;3-oxoacyl-[acyl-carrier-protein] synthase activity;…	cell part;cytoplasm;cytoplasmic membrane-bounded vesicle;cytoplasmic part;cytoplasmic vesicle;extracellular membrane-bounded organelle;extracellular organelle;extracellular region part;extracellular vesicular exosome;glycogen granule;Golgi apparatus;intracellular membrane-bounded organelle;intracellular organelle;intracellular part;melanosome;membrane;membrane-bounded organelle;membrane-bounded v…	Fatty acid biosynthesis;Insulin signaling pathway	2	2	2	0.9	0.9	0.9	272.43	0	4.4841	27150000	4	2504	0	0	0	5460.5	13527	0	18218	30517	99032	P19096	P19096
Fibulin-1	Fbln1	NaN	NaN	NaN	20.653	20.0865	20.4523	20.6371	20.4991	20.2836	biological regulation;cellular component organization;cellular component organization at cellular level;cellular component organization or biogenesis;cellular component organization or biogenesis at cellular level;cellular process;embryo implantation;extracellular matrix organization;extracellular structure organization;positive regulation of catalytic activity;positive regulation of hydrolase ac…	binding;calcium ion binding;cation binding;enzyme activator activity;enzyme regulator activity;ion binding;metal ion binding;peptidase activator activity;peptidase regulator activity	basement membrane;extracellular matrix part;extracellular membrane-bounded organelle;extracellular organelle;extracellular region part;extracellular space;extracellular vesicular exosome;membrane-bounded organelle;membrane-bounded vesicle;organelle;vesicle		5	1	1	10.1	1.4	1.4	78.032	0	4.2283	51824000	8	705	0	0	0	91270	233650	104830	405800	214760	330990	Q08879	Q08879
Fibulin-2	Fbln2	19.6024	NaN	NaN	24.8422	26.8825	24.6747	25.962	25.3181	27.1746	biological regulation;positive regulation of biological process;positive regulation of cell adhesion;positive regulation of cell-substrate adhesion;positive regulation of cellular process;regulation of biological process;regulation of cell adhesion;regulation of cell-substrate adhesion;regulation of cellular process	binding;calcium ion binding;cation binding;extracellular matrix binding;ion binding;metal ion binding	extracellular matrix;extracellular membrane-bounded organelle;extracellular organelle;extracellular region part;extracellular vesicular exosome;membrane-bounded organelle;membrane-bounded vesicle;organelle;proteinaceous extracellular matrix;vesicle		24	24	24	24	24	24	131.83	0	136.44	2807900000	109	1221	8614.7	0	0	2148000	11603000	1588200	15855000	4346500	16191000	P37889	P37889
Fibrillin-1	Fbn1	21.5769	26.5764	27.1969	24.07	23.9674	22.7464	22.7427	22.6481	23.4196	anatomical structure development;anatomical structure formation involved in morphogenesis;anatomical structure morphogenesis;appendage morphogenesis;biological regulation;bone trabecula formation;cellular process;cellular response to chemical stimulus;cellular response to endogenous stimulus;cellular response to growth factor stimulus;cellular response to organic substance;cellular response to st…	binding;calcium ion binding;cation binding;extracellular matrix structural constituent;ion binding;metal ion binding;structural molecule activity	basement membrane;extracellular matrix;extracellular matrix part;extracellular membrane-bounded organelle;extracellular organelle;extracellular region;extracellular region part;extracellular space;extracellular vesicular exosome;fibril;membrane-bounded organelle;membrane-bounded vesicle;microfibril;organelle;proteinaceous extracellular matrix;vesicle		13	13	13	4.8	4.8	4.8	312.3	0	31.574	378190000	30	2873	8489.7	45871	39761	160110	598240	130890	517660	201440	585060	A2AQ53;Q61554;Q61555	A2AQ53;Q61554
F-box only protein 22	Fbxo22	25.4342	NaN	NaN	25.0318	25.1079	25.4548	NaN	25.0564	NaN	biological regulation;cell communication;cellular macromolecule metabolic process;cellular metabolic process;cellular process;cellular protein metabolic process;cellular response to external stimulus;cellular response to extracellular stimulus;cellular response to nutrient levels;cellular response to starvation;cellular response to stimulus;cellular response to stress;establishment of localizatio…		cell part;contractile fiber part;cytoplasm;cytoplasmic part;intracellular membrane-bounded organelle;intracellular organelle;intracellular part;membrane-bounded organelle;nucleus;organelle;organelle part;Z disc		1	1	1	12	12	12	12.039	0.0041237	2.4046	889700000	7	108	39707000	0	0	9844200	42410000	14085000	0	17320000	0	D3Z2G9;D6REV6;Q3V492;Q78JE5	D3Z2G9;D6REV6;Q3V492;Q78JE5
Farnesyl pyrophosphate synthase	Fdps	NaN	NaN	NaN	24.092	24.3253	24.2829	23.6241	25.6187	23.6707	alcohol biosynthetic process;alcohol metabolic process;biosynthetic process;cellular biosynthetic process;cellular lipid metabolic process;cellular metabolic process;cellular process;cholesterol biosynthetic process;cholesterol metabolic process;farnesyl diphosphate biosynthetic process;farnesyl diphosphate metabolic process;geranyl diphosphate biosynthetic process;geranyl diphosphate metabolic p…	binding;catalytic activity;cation binding;dimethylallyltranstransferase activity;geranyltranstransferase activity;ion binding;metal ion binding;prenyltransferase activity;transferase activity;transferase activity, transferring alkyl or aryl (other than methyl) groups	cell part;cytoplasm;cytoplasmic part;intracellular membrane-bounded organelle;intracellular organelle;intracellular organelle part;intracellular part;membrane-bounded organelle;mitochondrion;nuclear part;nucleoplasm;organelle;organelle part	Terpenoid backbone biosynthesis	6	6	6	19	19	19	40.581	0	18.765	745710000	32	353	0	0	0	2912700	6910900	3568100	5841400	9799000	6498600	Q4FJN9;Q920E5;A0A0G2JE82;A0A0G2JEA5;A0A0G2JDJ5;A0A0G2JEB3	Q4FJN9;Q920E5;A0A0G2JE82;A0A0G2JEA5
Four and a half LIM domains protein 3	Fhl3	NaN	NaN	NaN	20.3899	19.7167	19.34	18.9775	19.4826	19.4959	actin cytoskeleton organization;actin filament-based process;cellular component organization;cellular component organization at cellular level;cellular component organization or biogenesis;cellular component organization or biogenesis at cellular level;cellular process;cytoskeleton organization;organelle organization	actin binding;binding;cation binding;cytoskeletal protein binding;ion binding;metal ion binding;protein binding;transition metal ion binding;zinc ion binding	actin filament bundle;actomyosin;adherens junction;anchoring junction;cell junction;cell part;cell-substrate adherens junction;cell-substrate junction;contractile fiber part;cytoplasmic part;cytoskeletal part;focal adhesion;intracellular membrane-bounded organelle;intracellular organelle;intracellular organelle part;intracellular part;membrane-bounded organelle;nucleus;organelle;organelle part;st…		1	1	1	6.6	6.6	6.6	31.794	0	7.8896	22247000	1	289	0	0	0	343120	223120	90839	173880	198310	209090	Q9R059	Q9R059
Peptidyl-prolyl cis-trans isomerase FKBP1A	Fkbp1a	NaN	NaN	NaN	23.0999	21.9672	22.503	21.4413	22.8484	22.6783	anatomical structure formation involved in morphogenesis;anatomical structure morphogenesis;biological regulation;calcium ion homeostasis;calcium ion transport;calcium ion transport into cytosol;cardiac muscle tissue morphogenesis;cation homeostasis;cation transport;cell activation;cell proliferation;cell surface receptor linked signaling pathway;cellular calcium ion homeostasis;cellular cation h…	activin binding;binding;calcium channel inhibitor activity;calcium channel regulator activity;catalytic activity;channel inhibitor activity;channel regulator activity;cis-trans isomerase activity;drug binding;FK506 binding;identical protein binding;ion channel binding;ion channel inhibitor activity;isomerase activity;macrolide binding;molecular transducer activity;peptidyl-prolyl cis-trans isomer…	axon part;axon terminus;cell part;cell projection part;contractile fiber part;cytoplasm;cytoplasmic part;cytosol;endoplasmic reticulum membrane;endoplasmic reticulum part;extracellular membrane-bounded organelle;extracellular organelle;extracellular region part;extracellular vesicular exosome;intracellular organelle part;intracellular part;membrane;membrane part;membrane-bounded organelle;membran…		2	2	2	28.7	28.7	28.7	11.922	0	12.408	210640000	10	108	0	0	0	7774400	10432000	5325900	9275300	11755000	21248000	P26883	P26883
Peptidyl-prolyl cis-trans isomerase FKBP4;Peptidyl-prolyl cis-trans isomerase FKBP4, N-terminally processed	Fkbp4	NaN	NaN	NaN	18.1595	18.6843	NaN	18.6938	21.1603	18.9405	anatomical structure development;androgen receptor signaling pathway;biological regulation;cation transport;cellular component assembly;cellular component assembly at cellular level;cellular component organization;cellular component organization at cellular level;cellular component organization or biogenesis;cellular component organization or biogenesis at cellular level;cellular macromolecular c…	adenyl nucleotide binding;adenyl ribonucleotide binding;ATP binding;binding;catalytic activity;cis-trans isomerase activity;drug binding;FK506 binding;glucocorticoid receptor binding;GTP binding;guanyl nucleotide binding;guanyl ribonucleotide binding;heat shock protein binding;hormone receptor binding;isomerase activity;macrolide binding;nuclear hormone receptor binding;nucleotide binding;peptidy…	axon part;axonal growth cone;cell body;cell part;cell projection part;cytoplasm;cytoplasmic part;cytoskeletal part;cytosol;endoplasmic reticulum membrane;endoplasmic reticulum part;extracellular membrane-bounded organelle;extracellular organelle;extracellular region part;extracellular vesicular exosome;growth cone;intracellular membrane-bounded organelle;intracellular organelle;intracellular orga…		1	1	1	2	2	2	51.572	0.0041322	2.412	23310000	1	458	0	0	0	12223	78512	0	127930	288940	156590	P30416	P30416
Filamin-A	Flna	20.2542	24.9369	23.7884	25.7982	25.783	22.865	24.6705	24.9725	26.4997	actin crosslink formation;actin cytoskeleton organization;actin cytoskeleton reorganization;actin filament organization;actin filament-based process;anatomical structure development;anatomical structure formation involved in morphogenesis;anatomical structure morphogenesis;biological adhesion;biological regulation;biosynthetic process;cAMP-mediated signaling;cell adhesion;cell cycle process;cell …	actin binding;actin filament binding;binding;cytoskeletal protein binding;enzyme binding;Fc-gamma receptor I complex binding;glycoprotein binding;GTPase binding;identical protein binding;immunoglobulin receptor binding;kinase binding;molecular transducer activity;protein binding;protein dimerization activity;protein homodimerization activity;protein kinase binding;protein kinase C binding;Rac GTP…	actin cytoskeleton;actin filament;actin filament bundle;actomyosin;adherens junction;anchoring junction;brush border;cell body;cell cortex;cell cortex part;cell junction;cell part;cell projection;cell projection part;cell-substrate adherens junction;cell-substrate junction;chromosomal part;contractile fiber part;cortical cytoskeleton;cytoplasm;cytoplasmic part;cytoskeletal part;cytoskeleton;cytos…	Focal adhesion;MAPK signaling pathway	33	33	26	16.2	16.2	13.7	274.63	0	124.54	1832700000	82	2583	22324	13542	9261.9	1035500	2154600	154750	1914500	1571300	4694300	B7FAV1;B7FAU9;Q8BTM8;F6XC15;Q80X90;J3JS91;F6Z2C0	B7FAV1;B7FAU9;Q8BTM8
Filamin-C	Flnc	NaN	NaN	NaN	24.4606	23.5992	21.308	21.8509	24.0193	24.3226	actin filament-based process;anatomical structure development;cell development;cellular developmental process;cellular process;developmental process;muscle cell development;muscle fiber development;striated muscle cell development	actin binding;ankyrin binding;binding;cytoskeletal protein binding;protein binding	actin cytoskeleton;adherens junction;anchoring junction;cell junction;cell part;cell-substrate adherens junction;cell-substrate junction;contractile fiber part;cytoplasm;cytoplasmic part;cytoskeleton;focal adhesion;intracellular non-membrane-bounded organelle;intracellular organelle;intracellular part;membrane;non-membrane-bounded organelle;organelle;organelle part;plasma membrane;sarcolemma;sarc…	Focal adhesion;MAPK signaling pathway	22	15	15	8.5	6.4	6.4	287.36	0	38.966	468980000	23	2693	0	0	0	299150	406880	15982	375610	414140	1009800	D3YW87;D3Z576;Q8VHX6	D3YW87;D3Z576;Q8VHX6
Fibronectin;Anastellin	Fn1	27.0606	27.2749	26.6795	30.7878	32.1675	30.7211	32.4156	31.6956	32.3447	acute inflammatory response;acute-phase response;anatomical structure formation involved in morphogenesis;anatomical structure morphogenesis;angiogenesis;biological adhesion;biological regulation;calcium-independent cell-matrix adhesion;cell adhesion;cell differentiation;cell junction assembly;cell junction organization;cell morphogenesis;cell morphogenesis involved in differentiation;cell-matrix…	binding;carbohydrate binding;enzyme activator activity;enzyme binding;enzyme regulator activity;glycosaminoglycan binding;heparin binding;integrin binding;pattern binding;peptidase activator activity;peptidase regulator activity;polysaccharide binding;protease binding;protein binding;protein complex binding;receptor binding	apical plasma membrane;basal lamina;basement membrane;blood microparticle;cell part;cytoplasmic part;endoplasmic reticulum-Golgi intermediate compartment;extracellular matrix;extracellular matrix part;extracellular membrane-bounded organelle;extracellular organelle;extracellular region part;extracellular space;extracellular vesicular exosome;fibrinogen complex;intracellular membrane-bounded organ…	Amoebiasis;Bacterial invasion of epithelial cells;ECM-receptor interaction;Focal adhesion;Pathways in cancer;Regulation of actin cytoskeleton;Small cell lung cancer	104	104	5	54.4	54.4	2.4	260.13	0	323.31	161130000000	1511	2361	3358500	61724	33581	44507000	291170000	42917000	416110000	136220000	373750000	Q3UHL6;A0A087WR50;P11276;A0A087WS56;Q4KL80;A0A087WS99;A0A087WQW8;A0A087WSU6;A0A087WQE0	Q3UHL6;A0A087WR50;P11276;A0A087WS56
	Fn1	NaN	NaN	NaN	20.4614	22.0624	20.2654	21.7694	21.1992	21.6194	anatomical structure morphogenesis;biological adhesion;biological regulation;calcium-independent cell-matrix adhesion;cell adhesion;cell differentiation;cell junction assembly;cell junction organization;cell morphogenesis;cell morphogenesis involved in differentiation;cell-matrix adhesion;cell-substrate adhesion;cell-substrate junction assembly;cellular component assembly;cellular component assem…	binding;enzyme activator activity;enzyme binding;enzyme regulator activity;integrin binding;peptidase activator activity;peptidase regulator activity;protease binding;protein binding;protein complex binding;receptor binding	apical plasma membrane;basal lamina;basement membrane;blood microparticle;cell part;cytoplasmic part;endoplasmic reticulum-Golgi intermediate compartment;extracellular matrix;extracellular matrix part;extracellular membrane-bounded organelle;extracellular organelle;extracellular region part;extracellular space;extracellular vesicular exosome;fibrinogen complex;intracellular membrane-bounded organ…	Amoebiasis;Bacterial invasion of epithelial cells;ECM-receptor interaction;Focal adhesion;Pathways in cancer;Regulation of actin cytoskeleton;Small cell lung cancer	100	1	1	55	1	1	250.29	0	7.897	96990000	4	2271	0	0	0	26798	171180	44176	314140	91663	146580	B9EHT6;A0A087WSN6;B7ZNJ1	B9EHT6;A0A087WSN6;B7ZNJ1
Follistatin-related protein 1	Fstl1	20.301	NaN	NaN	27.1163	27.9367	27.9462	27.1657	27.3634	27.572	response to external stimulus;response to extracellular stimulus;response to nutrient levels;response to starvation;response to stimulus;response to stress	binding;calcium ion binding;carbohydrate binding;cation binding;glycosaminoglycan binding;heparin binding;ion binding;metal ion binding;pattern binding;polysaccharide binding	extracellular membrane-bounded organelle;extracellular organelle;extracellular region part;extracellular space;extracellular vesicular exosome;membrane-bounded organelle;membrane-bounded vesicle;organelle;vesicle		14	14	14	51	51	51	34.554	0	231.55	7060700000	165	306	504290	0	0	15352000	81267000	30195000	65825000	32958000	84248000	Q62356	Q62356
Follistatin-related protein 3	Fstl3	NaN	NaN	NaN	20.6506	21.2787	21.3158	21.0893	20.9112	21.4849	adrenal gland development;anatomical structure development;biological regulation;biosynthetic process;cell differentiation;cellular biosynthetic process;cellular developmental process;cellular macromolecule biosynthetic process;cellular macromolecule metabolic process;cellular metabolic process;cellular nitrogen compound metabolic process;cellular process;cellular response to chemical stimulus;ce…	activin binding;binding;fibronectin binding;protein binding;protein complex binding	cell part;cell projection part;cytoplasmic membrane-bounded vesicle;cytoplasmic part;cytoplasmic vesicle;extracellular region part;extracellular space;Golgi apparatus;intracellular membrane-bounded organelle;intracellular organelle;intracellular organelle part;intracellular part;membrane-bounded organelle;membrane-bounded vesicle;neuron projection terminus;nuclear part;nucleoplasm;nucleus;organel…		2	2	2	6.6	6.6	6.6	27.271	0.0021186	2.5745	92066000	2	256	0	0	0	104100	1002000	304300	901960	443090	4326500	Q542M9;Q9EQC7	Q542M9;Q9EQC7
Ferritin heavy chain;Ferritin heavy chain, N-terminally processed	Fth1	NaN	NaN	NaN	20.3538	18.61	20.8376	20.1017	20.2061	19.9219	biological regulation;cation transport;cellular process;establishment of localization;immune response;immune system process;intracellular sequestering of iron ion;ion transport;iron ion transport;maintenance of location;maintenance of location in cell;metal ion transport;negative regulation of biological process;negative regulation of cell proliferation;negative regulation of cellular process;neg…	binding;catalytic activity;cation binding;ferric iron binding;ferroxidase activity;ion binding;iron ion binding;metal ion binding;oxidoreductase activity;oxidoreductase activity, oxidizing metal ions;oxidoreductase activity, oxidizing metal ions, oxygen as acceptor;transition metal ion binding	cell part;cytoplasmic membrane-bounded vesicle lumen;cytoplasmic part;cytoplasmic vesicle part;endocytic vesicle lumen;extracellular membrane-bounded organelle;extracellular organelle;extracellular region;extracellular region part;extracellular vesicular exosome;intracellular membrane-bounded organelle;intracellular organelle;intracellular organelle part;intracellular part;membrane-bounded organe…	Mineral absorption;Porphyrin and chlorophyll metabolism	1	1	1	7.1	7.1	7.1	21.066	0	5.1226	33496000	2	182	0	0	0	274340	177290	640230	771250	250730	306600	P09528	P09528
Ferritin;Ferritin light chain 1;Ferritin light chain 2	Ftl1;Ftl2	NaN	NaN	NaN	21.1162	22.0558	21.3416	20.6604	20.1259	20.3977	biological regulation;cation homeostasis;cation transport;cellular cation homeostasis;cellular chemical homeostasis;cellular homeostasis;cellular ion homeostasis;cellular iron ion homeostasis;cellular metal ion homeostasis;cellular process;chemical homeostasis;establishment of localization;homeostatic process;ion homeostasis;ion transport;iron ion homeostasis;iron ion transport;metal ion homeosta…	binding;cation binding;ferric iron binding;ion binding;iron ion binding;metal ion binding;transition metal ion binding	cell part;cytoplasmic membrane-bounded vesicle lumen;cytoplasmic part;cytoplasmic vesicle part;endocytic vesicle lumen;extracellular region;ferritin complex;intracellular ferritin complex;intracellular organelle part;intracellular part;macromolecular complex;membrane-enclosed lumen;organelle lumen;organelle part;protein complex;vesicle lumen		2	2	2	13.1	13.1	13.1	20.772	0	4.7815	74377000	5	183	0	0	0	536290	1552800	873240	922500	123690	551590	Q9CPX4;P29391;H3BKD3;P49945	Q9CPX4;P29391;H3BKD3;P49945
Lysosomal alpha-glucosidase	Gaa	NaN	NaN	NaN	19.9713	19.453	19.4554	18.7988	20.0213	19.6205	anatomical structure development;anatomical structure homeostasis;anatomical structure morphogenesis;behavior;biological regulation;carbohydrate catabolic process;carbohydrate metabolic process;cardiac muscle contraction;catabolic process;cellular carbohydrate catabolic process;cellular carbohydrate metabolic process;cellular component organization;cellular component organization at cellular leve…	alpha-glucosidase activity;binding;carbohydrate binding;catalytic activity;glucosidase activity;hydrolase activity;hydrolase activity, acting on glycosyl bonds;hydrolase activity, hydrolyzing O-glycosyl compounds;maltose alpha-glucosidase activity	cell part;cytoplasmic part;extracellular membrane-bounded organelle;extracellular organelle;extracellular region part;extracellular vesicular exosome;intracellular membrane-bounded organelle;intracellular organelle;intracellular organelle part;intracellular part;lysosomal membrane;lysosome;lytic vacuole;membrane;membrane-bounded organelle;membrane-bounded vesicle;organelle;organelle membrane;orga…	Galactose metabolism;Lysosome;Starch and sucrose metabolism	1	1	1	7.4	7.4	7.4	25.916	0	4.0678	22931000	1	231	0	0	0	196270	232610	105510	121260	383800	350690	A2AFL3;P70699	A2AFL3;P70699
Polypeptide N-acetylgalactosaminyltransferase 1;Polypeptide N-acetylgalactosaminyltransferase 1 soluble form	Galnt1	22.9265	NaN	NaN	22.8979	23.9354	25.1216	24.2237	22.9225	22.3202	carbohydrate metabolic process;cellular carbohydrate metabolic process;cellular macromolecule metabolic process;cellular metabolic process;cellular process;cellular protein metabolic process;glycosylation;macromolecule glycosylation;macromolecule metabolic process;macromolecule modification;metabolic process;peptidyl-amino acid modification;peptidyl-serine modification;peptidyl-threonine modifica…	acetylgalactosaminyltransferase activity;binding;carbohydrate binding;catalytic activity;cation binding;ion binding;manganese ion binding;metal ion binding;polypeptide N-acetylgalactosaminyltransferase activity;transferase activity;transferase activity, transferring glycosyl groups;transferase activity, transferring hexosyl groups;transition metal ion binding;UDP-glycosyltransferase activity	cell part;cytoplasmic part;extracellular region;Golgi apparatus part;Golgi cisterna membrane;Golgi membrane;integral to membrane;intracellular organelle part;intracellular part;intrinsic to membrane;membrane;membrane part;organelle membrane;organelle part;perinuclear region of cytoplasm	Mucin type O-Glycan biosynthesis	1	1	1	2	2	2	64.254	0	3.3505	543940000	5	559	1147900	0	0	578050	3335300	3892900	5035900	838470	914080	O08912	O08912
Glyceraldehyde-3-phosphate dehydrogenase	GAPDH;Gapdh;Gm3839;Gm7293	NaN	NaN	NaN	24.9317	22.9376	22.2142	22.8479	24.4531	24.2775	alcohol catabolic process;alcohol metabolic process;apoptosis;biological regulation;carbohydrate catabolic process;carbohydrate metabolic process;catabolic process;cell death;cell motility;cellular carbohydrate catabolic process;cellular carbohydrate metabolic process;cellular component movement;cellular component organization;cellular component organization at cellular level;cellular component o…	binding;catalytic activity;coenzyme binding;cofactor binding;cytoskeletal protein binding;enzyme binding;glyceraldehyde-3-phosphate dehydrogenase (NAD+) (phosphorylating) activity;microtubule binding;NAD binding;NADP binding;nucleotide binding;oxidoreductase activity;oxidoreductase activity, acting on the aldehyde or oxo group of donors;oxidoreductase activity, acting on the aldehyde or oxo group…	cell part;cell projection;cell projection part;cilium;cytoplasm;cytoplasmic part;cytoskeleton;cytosol;flagellar fibrous sheath;flagellum part;intracellular membrane-bounded organelle;intracellular non-membrane-bounded organelle;intracellular organelle;intracellular organelle part;intracellular part;membrane-bounded organelle;microtubule cytoskeleton;microtubule-based flagellum part;motile cilium;…	Alzheimer's disease;Glycolysis / Gluconeogenesis	8	8	8	32.7	32.7	32.7	35.81	0	76.288	643200000	49	333	0	0	0	2291900	2043600	513980	2178000	2963600	3897700	D2KHZ9;A0A0A0MQF6;P16858;S4R1W1;S4R257;D3YYI5;A0A0R4J0X7;S4R2G5;Q64467;S4R1N5;V9GXA7;V9GX06	D2KHZ9;A0A0A0MQF6;P16858;S4R1W1;S4R257;D3YYI5
Rab GDP dissociation inhibitor beta	Gdi2	NaN	NaN	NaN	23.4321	21.7927	21.3595	20.7443	23.1281	21.615	biological regulation;cellular process;cellular response to stimulus;establishment of localization;establishment of protein localization;intracellular signal transduction;negative regulation of axonogenesis;negative regulation of biological process;negative regulation of cell development;negative regulation of cell differentiation;negative regulation of cell projection organization;negative regul…	enzyme activator activity;enzyme regulator activity;GDP-dissociation inhibitor activity;GTPase activator activity;GTPase regulator activity;nucleoside-triphosphatase regulator activity;Rab GDP-dissociation inhibitor activity;small GTPase regulator activity	adherens junction;anchoring junction;cell junction;cell part;cell projection;cell-substrate adherens junction;cell-substrate junction;cytoplasm;cytoplasmic part;extracellular membrane-bounded organelle;extracellular organelle;extracellular region part;extracellular vesicular exosome;focal adhesion;Golgi apparatus;intracellular membrane-bounded organelle;intracellular organelle;intracellular part;…		4	4	4	10.1	10.1	10.1	50.537	0	6.9947	163430000	4	445	0	0	0	749730	1380300	298410	404980	1381000	1287000	Q61598;D6RI86;P50396	Q61598
Glial fibrillary acidic protein	Gfap	NaN	NaN	NaN	NaN	NaN	NaN	NaN	NaN	NaN	anatomical structure development;anatomical structure morphogenesis;astrocyte development;astrocyte differentiation;Bergmann glial cell differentiation;biological regulation;cell development;cell differentiation;cell part morphogenesis;cell projection morphogenesis;cell projection organization;cellular component morphogenesis;cellular component organization;cellular component organization at cell…	binding;integrin binding;protein binding;protein complex binding;receptor binding;structural constituent of cytoskeleton;structural molecule activity	cell body;cell part;cell projection;cytoplasm;cytoskeletal part;intermediate filament;intracellular organelle part;intracellular part;macromolecular complex;membrane;myelin sheath;organelle part;protein complex		3	1	1	6.7	3.3	3.3	49.899	0	3.5323	2862700	2	430	0	0	0	0	0	0	0	0	0	P03995	P03995
Heterogeneous nuclear ribonucleoprotein U	Gm28062;Hnrnpu	NaN	NaN	NaN	21.2348	21.2353	21.2122	20.4493	21.3776	22.4024	biological regulation;cell differentiation;cellular developmental process;cellular macromolecule metabolic process;cellular metabolic process;cellular nitrogen compound metabolic process;cellular process;circadian regulation of gene expression;circadian rhythm;CRD-mediated mRNA stabilization;developmental process;macromolecule metabolic process;metabolic process;mRNA metabolic process;mRNA proces…	adenyl nucleotide binding;adenyl ribonucleotide binding;ATP binding;binding;core promoter binding;DNA binding;nucleic acid binding;nucleotide binding;purine nucleotide binding;purine ribonucleoside triphosphate binding;purine ribonucleotide binding;regulatory region DNA binding;regulatory region nucleic acid binding;ribonucleotide binding;transcription regulatory region DNA binding	catalytic step 2 spliceosome;cell part;cell surface;CRD-mediated mRNA stability complex;cytoplasmic part;intracellular membrane-bounded organelle;intracellular organelle;intracellular organelle part;intracellular part;macromolecular complex;membrane;membrane-bounded organelle;nuclear part;nucleoplasm;nucleus;organelle;organelle part;protein complex;ribonucleoprotein complex;spliceosomal complex;v…	Spliceosome	2	2	2	3.5	3.5	3.5	86.805	0	6.1669	100180000	2	793	0	0	0	143420	470030	190740	223900	351180	782180	G3XA10;Q8VEK3	G3XA10;Q8VEK3
26S proteasome non-ATPase regulatory subunit 2	Gm5422;Psmd2	NaN	NaN	NaN	21.2643	21.1318	20.4806	20.8098	22.0301	21.9675	biological regulation;regulation of biological process;regulation of catabolic process;regulation of macromolecule metabolic process;regulation of metabolic process;regulation of primary metabolic process;regulation of protein catabolic process;regulation of protein metabolic process	enzyme regulator activity	cell part;extracellular membrane-bounded organelle;extracellular organelle;extracellular region part;extracellular vesicular exosome;intracellular part;macromolecular complex;membrane;membrane-bounded organelle;membrane-bounded vesicle;organelle;proteasome accessory complex;proteasome complex;proteasome regulatory particle;protein complex;vesicle	Proteasome	2	2	2	3.5	3.5	3.5	100.16	0	7.8143	102900000	5	903	0	0	0	132930	144590	18053	459470	293380	758200	J3KMQ2;Q3TKV1;Q8VDM4	J3KMQ2;Q3TKV1;Q8VDM4
Glutathione S-transferase Mu 7;Glutathione S-transferase Mu 2;Glutathione S-transferase Mu 1;Glutathione S-transferase Mu 5	Gm6665;Gstm7;Gstm5;Gstm2;Gstm4;Gstm1	NaN	NaN	NaN	23.4821	20.954	NaN	NaN	20.7668	NaN	amine metabolic process;benzene-containing compound metabolic process;biological regulation;carboxylic acid metabolic process;catabolic process;cellular amine metabolic process;cellular amino acid metabolic process;cellular aromatic compound metabolic process;cellular catabolic process;cellular detoxification of nitrogen compound;cellular ketone metabolic process;cellular metabolic process;cellul…	amine binding;amino acid binding;binding;carboxylic acid binding;catalytic activity;enzyme binding;glutathione binding;glutathione transferase activity;identical protein binding;modified amino acid binding;peptide binding;protein binding;protein dimerization activity;protein heterodimerization activity;protein homodimerization activity;receptor binding;transferase activity;transferase activity, t…	cell part;cell projection part;cytoplasm;cytoplasmic part;cytosol;endoplasmic reticulum;extracellular membrane-bounded organelle;extracellular organelle;extracellular region part;extracellular vesicular exosome;flagellar fibrous sheath;flagellum part;intracellular membrane-bounded organelle;intracellular organelle;intracellular organelle part;intracellular part;membrane-bounded organelle;membrane…	Drug metabolism - cytochrome P450;Glutathione metabolism;Metabolism of xenobiotics by cytochrome P450	1	1	1	10.6	10.6	10.6	10.059	0	3.0128	60235000	4	85	0	0	0	3947000	1600500	0	0	1385500	0	F6Y363;D3YZ29;E9PV63;D3YVP6;D3YX76;A2AE91;E9QAC8;F6WHQ7;D3YVP5;E9PVM7;Q8R5I6;A2AE89;Q80W21;P15626;P10649;P48774	F6Y363;D3YZ29;E9PV63;D3YVP6;D3YX76;A2AE91;E9QAC8;F6WHQ7;D3YVP5;E9PVM7;Q8R5I6;A2AE89;Q80W21;P15626;P10649;P48774
Heterogeneous nuclear ribonucleoprotein A3	Gm6793;Gm9242;Hnrnpa3	NaN	NaN	NaN	22.3311	21.4214	21.4605	20.9847	22.5254	21.9328	cellular macromolecule metabolic process;cellular metabolic process;cellular nitrogen compound metabolic process;cellular process;macromolecule metabolic process;metabolic process;mRNA metabolic process;mRNA processing;nitrogen compound metabolic process;nucleic acid metabolic process;nucleobase-containing compound metabolic process;primary metabolic process;RNA metabolic process;RNA processing;R…	binding;nucleic acid binding;nucleotide binding;RNA binding	catalytic step 2 spliceosome;cell part;intracellular organelle part;intracellular part;macromolecular complex;nuclear part;organelle part;ribonucleoprotein complex;spliceosomal complex	Spliceosome	5	5	3	14.8	14.8	10.8	36.609	0	9.1002	139540000	8	351	0	0	0	734480	1249000	296720	1001400	1026200	2004200	B2RXM2;J3QNY1;A2AL12;Q8BG05;V9GX38	B2RXM2;J3QNY1;A2AL12;Q8BG05
Elongation factor Tu;Elongation factor Tu, mitochondrial	Gm9755;Tufm	NaN	27.0788	25.5209	19.8777	20.0399	NaN	NaN	20.5642	NaN	biosynthetic process;cellular biosynthetic process;cellular macromolecule biosynthetic process;cellular macromolecule metabolic process;cellular metabolic process;cellular process;macromolecule biosynthetic process;macromolecule metabolic process;metabolic process;translational elongation	binding;catalytic activity;GTP binding;GTPase activity;guanyl nucleotide binding;guanyl ribonucleotide binding;hydrolase activity;hydrolase activity, acting on acid anhydrides;hydrolase activity, acting on acid anhydrides, in phosphorus-containing anhydrides;nucleic acid binding;nucleoside-triphosphatase activity;nucleotide binding;purine nucleotide binding;purine ribonucleoside triphosphate bind…	cell part;cytoplasmic part;extracellular membrane-bounded organelle;extracellular organelle;extracellular region part;extracellular vesicular exosome;intracellular;intracellular membrane-bounded organelle;intracellular non-membrane-bounded organelle;intracellular organelle;intracellular organelle part;intracellular part;membrane;membrane-bounded organelle;membrane-bounded vesicle;mitochondrial in…	Plant-pathogen interaction	2	2	2	2.7	2.7	2.7	49.538	0	5.4627	17117000	5	452	0	162140	151730	164030	16298	0	0	40707	0	D3YVN7;Q8BFR5	D3YVN7;Q8BFR5
Guanine nucleotide-binding protein G(t) subunit alpha-1;Guanine nucleotide-binding protein G(k) subunit alpha;Guanine nucleotide-binding protein G(t) subunit alpha-3;Guanine nucleotide-binding protein G(t) subunit alpha-2;Guanine nucleotide-binding protein G(o) subunit alpha;Guanine nucleotide-binding protein G(i) subunit alpha-1;Guanine nucleotide-binding protein G(i) subunit alpha-2;Guanine nuc…	Gnas;Gnat2;Gnat3;Gnal;Gnat1;Gnai3;Gnao1;Gnai1;Gnai2	NaN	NaN	NaN	NaN	NaN	NaN	NaN	21.3351	NaN	activation of adenylate cyclase activity;activation of adenylate cyclase activity by adrenergic receptor signaling pathway;activation of adenylate cyclase activity by dopamine receptor signaling pathway;activation of adenylate cyclase activity by G-protein signaling pathway;activation of MAPKK activity;activation of protein kinase activity;adenosine receptor signaling pathway;adrenergic receptor …	adrenergic receptor binding;beta-2 adrenergic receptor binding;binding;catalytic activity;cation binding;corticotropin-releasing hormone receptor 1 binding;corticotropin-releasing hormone receptor binding;D1 dopamine receptor binding;dopamine receptor binding;glutamate receptor binding;G-protein beta/gamma-subunit complex binding;G-protein coupled photoreceptor activity;G-protein coupled receptor…	acrosomal vesicle;apical plasma membrane;axoneme;cell body;cell part;cell projection;cell projection part;centrosome;cilium;cytoplasm;cytoplasmic membrane-bounded vesicle;cytoplasmic part;cytoplasmic vesicle;cytoskeletal part;cytosol;dendrite;extracellular membrane-bounded organelle;extracellular organelle;extracellular region part;extracellular vesicular exosome;extrinsic to internal side of pla…	Amoebiasis;Axon guidance;Bile secretion;Calcium signaling pathway;Chagas disease (American trypanosomiasis);Chemokine signaling pathway;Dilated cardiomyopathy;Endocrine and other factor-regulated calcium reabsorption;Gap junction;Gastric acid secretion;GnRH signaling pathway;Leukocyte transendothelial migration;Long-term depression;Melanogenesis;Olfactory transduction;Pancreatic secretion;Phototr…	1	1	1	12.1	12.1	12.1	10.184	0.0021552	2.6873	65023000	0	91	0	0	0	2283600	4029400	2162800	2786800	2851300	2141700	A2A610;A2AE31;A2AE32;B2RVZ3;A2AE33;Z4YKV1;Q66L47;P20612;Q9DC51;Q3V3I2;P50149;P18872;B2RSH2;P08752;Q8CGK7;P63094;Q6R0H7	A2A610;A2AE31;A2AE32;B2RVZ3;A2AE33;Z4YKV1;Q66L47;P20612;Q9DC51;Q3V3I2;P50149;P18872;B2RSH2;P08752;Q8CGK7;P63094;Q6R0H7
N-acetylglucosamine-6-sulfatase	Gns	NaN	NaN	NaN	19.9302	20.2762	NaN	20.3344	20.4666	21.121	amine metabolic process;aminoglycan metabolic process;carbohydrate metabolic process;glycosaminoglycan metabolic process;macromolecule metabolic process;metabolic process;nitrogen compound metabolic process;polysaccharide metabolic process;primary metabolic process	binding;catalytic activity;cation binding;hydrolase activity;hydrolase activity, acting on ester bonds;ion binding;metal ion binding;N-acetylglucosamine-6-sulfatase activity;sulfuric ester hydrolase activity	cell part;cytoplasmic part;extracellular membrane-bounded organelle;extracellular organelle;extracellular region part;extracellular vesicular exosome;intracellular membrane-bounded organelle;intracellular organelle;intracellular part;lysosome;lytic vacuole;membrane-bounded organelle;membrane-bounded vesicle;organelle;vacuole;vesicle	Glycosaminoglycan degradation;Lysosome	1	1	1	2.2	2.2	2.2	61.174	0.0021882	2.8565	46711000	1	544	0	0	0	61610	255930	0	332440	215610	802680	Q8BFR4	Q8BFR4
Aspartate aminotransferase, mitochondrial	Got2	NaN	NaN	NaN	21.3662	NaN	NaN	NaN	21.3076	20.2808	2-oxoglutarate metabolic process;amine biosynthetic process;amine catabolic process;amine metabolic process;aspartate biosynthetic process;aspartate catabolic process;aspartate family amino acid biosynthetic process;aspartate family amino acid catabolic process;aspartate family amino acid metabolic process;aspartate metabolic process;biosynthetic process;carboxylic acid biosynthetic process;carbo…	binding;catalytic activity;cofactor binding;kynurenine-oxoglutarate transaminase activity;L-aspartate:2-oxoglutarate aminotransferase activity;L-phenylalanine aminotransferase activity;L-phenylalanine:2-oxoglutarate aminotransferase activity;pyridoxal phosphate binding;transaminase activity;transferase activity;transferase activity, transferring nitrogenous groups;vitamin B6 binding;vitamin bindi…	cell part;cytoplasmic part;extracellular membrane-bounded organelle;extracellular organelle;extracellular region part;extracellular vesicular exosome;intracellular membrane-bounded organelle;intracellular organelle;intracellular organelle lumen;intracellular organelle part;intracellular part;membrane;membrane-bounded organelle;membrane-bounded vesicle;membrane-enclosed lumen;mitochondrial inner m…	Alanine, aspartate and glutamate metabolism;Arginine and proline metabolism;Cysteine and methionine metabolism;Fat digestion and absorption;Phenylalanine metabolism;Phenylalanine, tyrosine and tryptophan biosynthesis;Tyrosine metabolism	2	2	2	6	6	6	47.411	0	3.9216	29374000	4	430	0	0	0	337610	0	0	0	356520	197360	P05202	P05202
Glucose-6-phosphate isomerase	Gpi	21.1649	NaN	NaN	25.0582	24.1874	24.1784	24.1348	25.2675	24.9505	alcohol biosynthetic process;alcohol catabolic process;alcohol metabolic process;anatomical structure formation involved in morphogenesis;angiogenesis;biological regulation;biosynthetic process;carbohydrate biosynthetic process;carbohydrate catabolic process;carbohydrate homeostasis;carbohydrate metabolic process;catabolic process;cellular biosynthetic process;cellular carbohydrate biosynthetic p…	catalytic activity;glucose-6-phosphate isomerase activity;intramolecular oxidoreductase activity;intramolecular oxidoreductase activity, interconverting aldoses and ketoses;isomerase activity	cell part;cell projection membrane;cell projection part;cilium membrane;cilium part;cytoplasm;extracellular membrane-bounded organelle;extracellular organelle;extracellular region part;extracellular space;extracellular vesicular exosome;intracellular organelle part;intracellular part;membrane;membrane part;membrane-bounded organelle;membrane-bounded vesicle;myelin sheath;nuclear part;nucleoplasm;…	Amino sugar and nucleotide sugar metabolism;Glycolysis / Gluconeogenesis;Pentose phosphate pathway;Starch and sucrose metabolism	9	9	4	21	21	8.6	62.766	0	24.073	1032200000	33	558	263560	0	3717.7	3002600	4412400	1266200	4091400	7055100	10138000	P06745;CON__Q3ZBD7	P06745
Granulins;Acrogranin;Granulin-1;Granulin-2;Granulin-3;Granulin-4;Granulin-5;Granulin-6;Granulin-7	Grn	21.3208	NaN	NaN	26.4531	27.4	27.3592	26.8149	26.8129	27.4236	biological regulation;blastocyst hatching;developmental process;embryo implantation;hatching;organism emergence from protective structure;positive regulation of biological process;positive regulation of cell proliferation;positive regulation of cellular process;positive regulation of epithelial cell proliferation;regulation of biological process;regulation of cell proliferation;regulation of cell…		cell part;cytoplasmic part;extracellular membrane-bounded organelle;extracellular organelle;extracellular region part;extracellular space;extracellular vesicular exosome;intracellular membrane-bounded organelle;intracellular organelle;intracellular part;membrane-bounded organelle;membrane-bounded vesicle;mitochondrion;organelle;vesicle		19	19	19	52.7	52.7	52.7	65.018	0	166.85	5113400000	182	602	463250	0	0	8887800	52322000	19325000	43658000	20260000	51232000	Q3U9N4;P28798;H3BJE0;H3BJ90;H3BLC9	Q3U9N4;P28798;H3BJE0
Gelsolin	Gsn	27.3687	24.8243	24.1947	26.8108	27.6893	26.872	28.1846	27.939	28.0233	actin cytoskeleton organization;actin filament capping;actin filament organization;actin filament polymerization;actin filament severing;actin filament-based process;actin nucleation;actin polymerization or depolymerization;aging;anatomical structure development;anatomical structure morphogenesis;barbed-end actin filament capping;biological regulation;cell development;cell part morphogenesis;cell…	actin binding;binding;calcium ion binding;cation binding;cytoskeletal protein binding;ion binding;metal ion binding;myosin binding;myosin II binding;protein binding;protein domain specific binding	actin cap;adherens junction;anchoring junction;blood microparticle;cell cortex part;cell junction;cell part;cell projection;cell-substrate adherens junction;cell-substrate junction;cortical actin cytoskeleton;cortical cytoskeleton;cytoplasm;cytoplasmic part;cytoskeletal part;cytoskeleton;cytosol;extracellular membrane-bounded organelle;extracellular organelle;extracellular region;extracellular re…	Fc gamma R-mediated phagocytosis;Regulation of actin cytoskeleton	27	27	12	37.8	37.8	17.9	85.941	0	214.56	10515000000	255	780	13268000	34903	22887	9958500	48211000	8905600	83307000	36389000	66670000	P13020;A0A0J9YUQ8;A0A0J9YUJ8	P13020;A0A0J9YUQ8
Glutathione synthetase	Gss	NaN	NaN	NaN	19.3788	19.0302	19.1056	19.5891	20.1944	18.9091	aging;developmental process;response to acid;response to amine stimulus;response to amino acid stimulus;response to cadmium ion;response to chemical stimulus;response to cytokine stimulus;response to endogenous stimulus;response to external stimulus;response to extracellular stimulus;response to inorganic substance;response to metal ion;response to nutrient levels;response to organic nitrogen;res…	acid-amino acid ligase activity;adenyl nucleotide binding;adenyl ribonucleotide binding;amine binding;amino acid binding;ATP binding;binding;carboxylic acid binding;catalytic activity;cation binding;glutathione binding;glutathione synthase activity;glycine binding;identical protein binding;ion binding;ligase activity;ligase activity, forming carbon-nitrogen bonds;magnesium ion binding;metal ion b…	extracellular membrane-bounded organelle;extracellular organelle;extracellular region part;extracellular vesicular exosome;membrane-bounded organelle;membrane-bounded vesicle;organelle;vesicle	Glutathione metabolism	1	1	1	5	5	5	19.621	0	3.2423	21709000	1	179	0	0	0	247270	265150	133080	742900	519450	263000	A2AQN9;Q541E2;P51855	A2AQN9;Q541E2;P51855
Glutathione S-transferase P 1	Gstp1	NaN	NaN	NaN	NaN	NaN	NaN	NaN	NaN	NaN	amine metabolic process;anatomical structure development;anatomical structure morphogenesis;biological regulation;carboxylic acid metabolic process;cell communication;cell development;cell proliferation;cellular amine metabolic process;cellular amino acid metabolic process;cellular developmental process;cellular ketone metabolic process;cellular metabolic process;cellular modified amino acid meta…	binding;catalytic activity;dinitrosyl-iron complex binding;drug binding;enzyme binding;enzyme regulator activity;glutathione transferase activity;JUN kinase binding;kinase binding;kinase regulator activity;protein binding;protein kinase binding;S-nitrosoglutathione binding;transferase activity;transferase activity, transferring alkyl or aryl (other than methyl) groups	cell part;cytoplasm;cytoplasmic part;cytosol;extracellular membrane-bounded organelle;extracellular organelle;extracellular region part;extracellular space;extracellular vesicular exosome;intracellular;intracellular membrane-bounded organelle;intracellular organelle;intracellular part;macromolecular complex;membrane;membrane-bounded organelle;membrane-bounded vesicle;mitochondrion;nucleus;organel…	Drug metabolism - cytochrome P450;Glutathione metabolism;Metabolism of xenobiotics by cytochrome P450	1	1	1	5.2	5.2	5.2	23.609	0	3.9539	6177000	2	210	0	0	0	0	0	0	0	0	0	P19157	P19157
H-2 class I histocompatibility antigen, D-B alpha chain;H-2 class I histocompatibility antigen, L-D alpha chain;H-2 class I histocompatibility antigen, Q8 alpha chain;H-2 class I histocompatibility antigen, K-Q alpha chain;H-2 class I histocompatibility antigen, Q7 alpha chain;H-2 class I histocompatibility antigen, D-D alpha chain;H-2 class I histocompatibility antigen, K-W28 alpha chain;H-2 cla…	H2-D1;H2-Q4;H2-L;H2-Q7;H2-Q6;H2-K1;H2-Q8	NaN	NaN	NaN	22.8529	23.707	24.0108	23.7895	24.0327	23.7741	adaptive immune response;anatomical structure development;antibacterial humoral response;antigen processing and presentation;antigen processing and presentation of endogenous antigen;antigen processing and presentation of endogenous peptide antigen;antigen processing and presentation of endogenous peptide antigen via MHC class I;antigen processing and presentation of endogenous peptide antigen vi…	antigen binding;beta-2-microglobulin binding;binding;MHC class I protein binding;MHC protein binding;natural killer cell lectin-like receptor binding;peptide antigen binding;peptide binding;protein binding;protein complex binding;receptor binding;T cell receptor binding;TAP binding	cell part;cell surface;cytoplasmic part;cytoplasmic vesicle membrane;cytoplasmic vesicle part;endocytic vesicle membrane;endoplasmic reticulum;endoplasmic reticulum exit site;endoplasmic reticulum part;external side of plasma membrane;extracellular membrane-bounded organelle;extracellular organelle;extracellular region part;extracellular vesicular exosome;Golgi apparatus;Golgi apparatus part;Golg…	Allograft rejection;Antigen processing and presentation;Autoimmune thyroid disease;Cell adhesion molecules (CAMs);Endocytosis;Graft-versus-host disease;Natural killer cell mediated cytotoxicity;Phagosome;Type I diabetes mellitus;Viral myocarditis	6	6	6	14.6	14.6	14.6	40.836	0	15.207	508010000	23	362	0	0	0	848890	4178800	2438400	5171200	3544600	5081700	Q792Z7;P01899;Q8HWB2;P01897;E9PWT4;E9QJR9;P79568;Q3TH01;Q7JJ15;P14430;P14428;P14429;P01900;P03991;P04223;P01901;L7N260;G3UXW2;P14431;P01898;P14426;A0A0B4J1G3;G3UZL7;E9PX63;Q3V014;Q4KN81;O19441;A7VMS6;Q05A75;E9Q0G4;G3UXE9;P01896;P01895;P06339;P14427;P01902	Q792Z7;P01899;Q8HWB2;P01897;E9PWT4;E9QJR9;P79568;Q3TH01;Q7JJ15;P14430;P14428;P14429;P01900;P03991;P04223;P01901
Histone H3;Histone H3.3;Histone H3.2;Histone H3.1;Histone H3.3C	H3f3a;Hist2h3b;Hist1h3b;Hist1h3a;H3f3c	20.8529	26.8486	25.8841	24.5347	25.5716	26.2298	23.0905	25.9115	24.1641	biological regulation;cellular component assembly;cellular component assembly at cellular level;cellular component organization;cellular component organization at cellular level;cellular component organization or biogenesis;cellular component organization or biogenesis at cellular level;cellular macromolecular complex assembly;cellular macromolecular complex subunit organization;cellular process;…	binding;DNA binding;nucleic acid binding	cell part;chromosomal part;chromosome;extracellular membrane-bounded organelle;extracellular organelle;extracellular region part;extracellular vesicular exosome;intracellular membrane-bounded organelle;intracellular non-membrane-bounded organelle;intracellular organelle;intracellular organelle part;intracellular part;macromolecular complex;membrane;membrane-bounded organelle;membrane-bounded vesi…	Systemic lupus erythematosus	3	3	3	17	17	17	15.199	0	5.639	1092100000	40	135	872370	750310	748410	8897800	46934000	41824000	7988600	27074000	18773000	F8WI35;B9EI85;P84244;P84228;P68433;P02301;E0CZ27;E0CYN1;E0CYR7	F8WI35;B9EI85;P84244;P84228;P68433;P02301;E0CZ27
Histidine--tRNA ligase, cytoplasmic	Hars	NaN	NaN	NaN	20.8716	20.0948	19.6353	19.4597	21.9473	20.8814	amine metabolic process;amino acid activation;biosynthetic process;carboxylic acid metabolic process;cellular amine metabolic process;cellular amino acid metabolic process;cellular biosynthetic process;cellular component organization;cellular component organization at cellular level;cellular component organization or biogenesis;cellular component organization or biogenesis at cellular level;cellu…	adenyl nucleotide binding;adenyl ribonucleotide binding;aminoacyl-tRNA ligase activity;ATP binding;binding;catalytic activity;histidine-tRNA ligase activity;ligase activity;ligase activity, forming aminoacyl-tRNA and related compounds;ligase activity, forming carbon-oxygen bonds;nucleotide binding;purine nucleotide binding;purine ribonucleoside triphosphate binding;purine ribonucleotide binding;r…	cell part;cytoplasm;cytoplasmic part;intracellular membrane-bounded organelle;intracellular organelle;intracellular organelle lumen;intracellular organelle part;intracellular part;membrane-bounded organelle;membrane-enclosed lumen;mitochondrial matrix;mitochondrial part;mitochondrion;organelle;organelle lumen;organelle part	Aminoacyl-tRNA biosynthesis	3	3	3	5.5	5.5	5.5	57.432	0	4.2982	50821000	2	509	0	0	0	166210	178060	61818	131590	516260	398110	Q61035;G5E823;Q99KK9	Q61035
Hepatoma-derived growth factor	Hdgf	NaN	NaN	NaN	23.2799	22.7097	22.7228	22.3797	23.5729	24.0133	biological regulation;cellular process;negative regulation of biological process;negative regulation of biosynthetic process;negative regulation of cellular biosynthetic process;negative regulation of cellular macromolecule biosynthetic process;negative regulation of cellular metabolic process;negative regulation of cellular process;negative regulation of gene expression;negative regulation of ma…	binding;carbohydrate binding;DNA binding;glycosaminoglycan binding;growth factor activity;heparin binding;nucleic acid binding;nucleotide binding;pattern binding;polysaccharide binding;protein binding;protein binding transcription factor activity;receptor binding;RNA polymerase II transcription cofactor activity;RNA polymerase II transcription corepressor activity;RNA polymerase II transcription …	cell part;cytoplasm;extracellular region part;extracellular space;intracellular membrane-bounded organelle;intracellular organelle;intracellular organelle part;intracellular part;macromolecular complex;membrane-bounded organelle;nuclear part;nucleoplasm;nucleoplasm part;nucleus;organelle;organelle part;protein complex;transcriptional repressor complex		5	5	5	29.1	29.1	29.1	26.268	0	12.228	328720000	9	237	0	0	0	2589500	2948400	1227200	3101500	2444600	7571500	P51859;E0CXA0;E0CYW7	P51859;E0CXA0;E0CYW7
Beta-hexosaminidase;Beta-hexosaminidase subunit beta	Hexb	NaN	NaN	NaN	NaN	NaN	NaN	NaN	NaN	NaN	amine metabolic process;aminoglycan metabolic process;anatomical structure development;astrocyte cell migration;axon ensheathment;behavior;biological regulation;biosynthetic process;calcium ion homeostasis;carbohydrate catabolic process;carbohydrate metabolic process;catabolic process;cation homeostasis;cell migration;cell motility;cellular biosynthetic process;cellular calcium ion homeostasis;ce…	beta-N-acetylhexosaminidase activity;binding;catalytic activity;hexosaminidase activity;hydrolase activity;hydrolase activity, acting on glycosyl bonds;hydrolase activity, hydrolyzing O-glycosyl compounds;identical protein binding;protein binding;protein dimerization activity;protein heterodimerization activity;protein homodimerization activity	acrosomal vesicle;cell part;cytoplasmic membrane-bounded vesicle;cytoplasmic part;cytoplasmic vesicle;extracellular membrane-bounded organelle;extracellular organelle;extracellular region part;extracellular vesicular exosome;intracellular membrane-bounded organelle;intracellular organelle;intracellular part;lysosome;lytic vacuole;membrane;membrane-bounded organelle;membrane-bounded vesicle;organe…	Amino sugar and nucleotide sugar metabolism;Glycosaminoglycan degradation;Glycosphingolipid biosynthesis - ganglio series;Glycosphingolipid biosynthesis - globo series;Lysosome;Other glycan degradation	1	1	1	2.8	2.8	2.8	61.115	0	9.7971	216050000	12	536	0	0	0	0	0	0	0	0	0	Q3TXR9;P20060	Q3TXR9;P20060
Histidine triad nucleotide-binding protein 1	Hint1	NaN	NaN	NaN	NaN	NaN	NaN	NaN	NaN	NaN	biological regulation;biosynthetic process;catabolic process;cellular biosynthetic process;cellular catabolic process;cellular macromolecule biosynthetic process;cellular macromolecule metabolic process;cellular metabolic process;cellular nitrogen compound catabolic process;cellular nitrogen compound metabolic process;cellular process;cellular response to stimulus;heterocycle catabolic process;he…	binding;catalytic activity;hydrolase activity;nucleotide binding	cell part;chromatin remodeling complex;cytoplasm;extracellular membrane-bounded organelle;extracellular organelle;extracellular region part;extracellular vesicular exosome;histone deacetylase complex;intracellular membrane-bounded organelle;intracellular organelle;intracellular organelle part;intracellular part;macromolecular complex;membrane;membrane-bounded organelle;membrane-bounded vesicle;nu…		1	1	1	19	19	19	13.777	0	5.219	10610000	1	126	0	0	0	0	0	0	0	0	0	P70349	P70349
Histone H2A;Histone H2A type 1-H;Histone H2A.J;Histone H2A type 1-K;Histone H2A type 1-F;Histone H2A type 3;Histone H2A type 1;Histone H2AX;Histone H2A.V;Histone H2A.Z;Histone H2A type 2-C;Histone H2A type 2-A	Hist1h2ah;Hist1h2ad;Hist3h2a;H2afj;Hist1h2ak;Hist1h2af;Hist1h2ab;Hist1h2aa;H2afx;Hist1h2al;H2afv;Hist2h2ac;Hist2h2aa1;H2afz	19.4766	25.5963	25.5317	25.9659	25.0399	27.2563	22.3338	25.831	25.2177	biological regulation;cell cycle;cellular component assembly;cellular component assembly at cellular level;cellular component disassembly;cellular component disassembly at cellular level;cellular component organization;cellular component organization at cellular level;cellular component organization or biogenesis;cellular component organization or biogenesis at cellular level;cellular macromolecu…	binding;chromatin binding;chromatin DNA binding;core promoter binding;core promoter proximal region DNA binding;core promoter proximal region sequence-specific DNA binding;core promoter sequence-specific DNA binding;damaged DNA binding;DNA binding;enhancer binding;enhancer sequence-specific DNA binding;enzyme binding;histone binding;nucleic acid binding;nucleosomal DNA binding;nucleosome binding;…	cell part;chromatin;chromosomal part;chromosome;chromosome, telomeric region;condensed chromosome;condensed nuclear chromosome;euchromatin;extracellular membrane-bounded organelle;extracellular organelle;extracellular region part;extracellular vesicular exosome;germ cell nucleus;heterochromatin;intracellular membrane-bounded organelle;intracellular non-membrane-bounded organelle;intracellular org…	Systemic lupus erythematosus	4	4	4	44.4	44.4	44.4	13.66	0	10.528	1226000000	19	126	150550	852000	819430	22319000	37386000	54474000	5019400	31168000	33046000	A0A0N4SV66;A3KPD0;B2RVF0;A2AB79;Q8CGP6;Q8R1M2;Q8CGP7;Q8CGP5;Q8BFU2;P22752;Q8CGP4;P27661;F8WIX8;B2RVP5;Q149V4;B2RWH3;Q3THW5;P0C0S6;Q64523;Q6GSS7;G3UWL7;Q8R029;Q3UA95;Q64522	A0A0N4SV66;A3KPD0;B2RVF0;A2AB79;Q8CGP6;Q8R1M2;Q8CGP7;Q8CGP5;Q8BFU2;P22752;Q8CGP4;P27661;F8WIX8;B2RVP5;Q149V4;B2RWH3;Q3THW5;P0C0S6;Q64523;Q6GSS7
Histone H2B;Histone H2B type 1-P;Histone H2B type 1-K;Histone H2B type 1-C/E/G;Histone H2B type 2-B;Histone H2B type 1-H;Histone H2B type 1-B;Histone H2B type 1-M;Histone H2B type 1-F/J/L;Histone H2B type 1-A;Histone H2B type 3-A;Histone H2B type 3-B;Histone H2B type 2-E	Hist1h2bk;Hist1h2bm;Hist1h2br;Hist1h2bp;Hist1h2bc;Hist2h2bb;Hist1h2bh;Hist1h2bb;Hist1h2bf;Hist1h2ba;Hist3h2ba;Hist3h2bb;Hist2h2be	22.3022	27.8771	27.8703	25.5296	25.4107	26.6598	22.8669	25.2095	24.5269	antibacterial humoral response;antimicrobial humoral response;ATP-dependent chromatin remodeling;biological regulation;cell migration;cell motility;cellular component assembly;cellular component assembly at cellular level;cellular component disassembly;cellular component disassembly at cellular level;cellular component movement;cellular component organization;cellular component organization at ce…	binding;DNA binding;nucleic acid binding	cell part;chromosomal part;extracellular membrane-bounded organelle;extracellular organelle;extracellular region part;extracellular space;extracellular vesicular exosome;extrinsic to membrane;extrinsic to plasma membrane;intracellular membrane-bounded organelle;intracellular organelle;intracellular organelle part;intracellular part;macromolecular complex;membrane part;membrane-bounded organelle;m…	Systemic lupus erythematosus	4	4	4	27	27	27	13.92	0	10.63	1465900000	50	126	1180400	1266200	980540	12230000	30435000	31081000	6869000	18522000	19468000	B2RVD5;B2RTK3;Q8CBB6;Q8CGP2;Q8CGP1;Q6ZWY9;Q64525;Q64478;Q64475;P10854;P10853;P70696;Q9D2U9;Q8CGP0;Q64524	B2RVD5;B2RTK3;Q8CBB6;Q8CGP2;Q8CGP1;Q6ZWY9;Q64525;Q64478;Q64475;P10854;P10853;P70696;Q9D2U9;Q8CGP0;Q64524
Histone H4	Hist2h4;Hist1h4a	21.8123	28.3713	28.2623	26.5445	27.5171	28.718	25.0988	26.331	25.347	biological regulation;cellular component assembly;cellular component assembly at cellular level;cellular component organization;cellular component organization at cellular level;cellular component organization or biogenesis;cellular component organization or biogenesis at cellular level;cellular macromolecular complex assembly;cellular macromolecular complex subunit organization;cellular process;…	binding;DNA binding;nucleic acid binding	cell part;chromosomal part;chromosome;extracellular membrane-bounded organelle;extracellular organelle;extracellular region part;extracellular vesicular exosome;intracellular non-membrane-bounded organelle;intracellular organelle;intracellular organelle part;intracellular part;macromolecular complex;membrane;membrane-bounded organelle;membrane-bounded vesicle;non-membrane-bounded organelle;nuclea…	Systemic lupus erythematosus	6	6	6	51.5	51.5	51.5	11.367	0	28.45	4342300000	87	103	1915600	2684400	2691200	44715000	235280000	218090000	35297000	68414000	52580000	B2RTM0;P62806	B2RTM0;P62806
Heme oxygenase 1	Hmox1	NaN	NaN	NaN	NaN	19.157	19.3022	19.0094	NaN	NaN	anatomical structure formation involved in morphogenesis;angiogenesis;biological regulation;catabolic process;cation homeostasis;cell communication;cellular catabolic process;cellular cation homeostasis;cellular chemical homeostasis;cellular component assembly;cellular component organization;cellular component organization or biogenesis;cellular homeostasis;cellular ion homeostasis;cellular iron …	binding;catalytic activity;cation binding;heme binding;heme oxygenase (decyclizing) activity;hydrolase activity;hydrolase activity, acting on ester bonds;identical protein binding;ion binding;iron ion binding;lipase activity;metal ion binding;molecular transducer activity;oxidoreductase activity;oxidoreductase activity, acting on paired donors, with incorporation or reduction of molecular oxygen;…	caveola;cell part;cytoplasmic part;cytosol;endoplasmic reticulum;endoplasmic reticulum membrane;endoplasmic reticulum part;intracellular membrane-bounded organelle;intracellular non-membrane-bounded organelle;intracellular organelle;intracellular organelle part;intracellular part;membrane;membrane part;membrane raft;membrane-bounded organelle;non-membrane-bounded organelle;nuclear part;nucleolus;…	Mineral absorption;Porphyrin and chlorophyll metabolism	1	1	1	8.2	8.2	8.2	18.095	0	2.9275	22676000	2	158	0	0	0	0	625380	179210	511510	0	0	H3BKP1;Q3U5U6;P14901	H3BKP1;Q3U5U6;P14901
Heterogeneous nuclear ribonucleoprotein A1;Heterogeneous nuclear ribonucleoprotein A1, N-terminally processed	Hnrnpa1	22.3439	23.1491	23.3351	23.2801	21.6975	22.1636	21.4099	22.9418	22.6063	alternative nuclear mRNA splicing, via spliceosome;cellular macromolecule metabolic process;cellular metabolic process;cellular nitrogen compound metabolic process;cellular process;establishment of localization;establishment of localization in cell;establishment of RNA localization;intracellular transport;macromolecule metabolic process;metabolic process;mRNA metabolic process;mRNA processing;mRN…	binding;DNA binding;nucleic acid binding;nucleotide binding;RNA binding;single-stranded DNA binding;structure-specific DNA binding	catalytic step 2 spliceosome;cell part;cytoplasm;cytoskeleton;extracellular membrane-bounded organelle;extracellular organelle;extracellular region part;extracellular vesicular exosome;intermediate filament cytoskeleton;intracellular membrane-bounded organelle;intracellular non-membrane-bounded organelle;intracellular organelle;intracellular organelle part;intracellular part;macromolecular comple…	Spliceosome	8	8	8	26.8	26.8	26.8	38.833	0	36.933	258300000	21	373	692750	22760	12143	1488000	1106500	384300	1084800	2797500	3917800	Q5EBP8;P49312	Q5EBP8;P49312
Heterogeneous nuclear ribonucleoproteins A2/B1	Hnrnpa2b1	21.5823	NaN	NaN	26.4194	24.3767	24.7078	23.7529	26.1735	25.2549	biological regulation;cellular macromolecule metabolic process;cellular metabolic process;cellular nitrogen compound metabolic process;cellular process;establishment of localization;establishment of RNA localization;macromolecule metabolic process;metabolic process;mRNA metabolic process;mRNA processing;negative regulation of biological process;negative regulation of biosynthetic process;negative…	binding;DNA binding;nucleic acid binding;nucleotide binding;RNA binding;sequence-specific DNA binding;single-stranded DNA binding;single-stranded telomeric DNA binding;structure-specific DNA binding;telomeric DNA binding	catalytic step 2 spliceosome;cell part;cytoplasm;intracellular membrane-bounded organelle;intracellular organelle;intracellular organelle part;intracellular part;macromolecular complex;membrane;membrane-bounded organelle;nuclear part;nucleoplasm;nucleus;organelle;organelle part;ribonucleoprotein complex;spliceosomal complex		15	15	15	43.6	43.6	43.6	37.402	0	59.982	1461200000	71	353	229230	0	0	8704900	10140000	4291000	7097100	14936000	19026000	O88569;A0A0N4SUM2	O88569
Heterogeneous nuclear ribonucleoprotein K	Hnrnpk;Gm7964	NaN	NaN	NaN	20.9527	20.9356	20.3601	20.5457	22.5197	22.2736	biological regulation;cellular macromolecule metabolic process;cellular metabolic process;cellular nitrogen compound metabolic process;cellular process;macromolecule metabolic process;metabolic process;mRNA metabolic process;mRNA processing;negative regulation of biological process;negative regulation of cellular metabolic process;negative regulation of cellular process;negative regulation of mac…	binding;core promoter proximal region DNA binding;core promoter proximal region sequence-specific DNA binding;DNA binding;nucleic acid binding;nucleic acid binding transcription factor activity;regulatory region DNA binding;regulatory region nucleic acid binding;RNA binding;RNA polymerase II core promoter proximal region sequence-specific DNA binding;RNA polymerase II core promoter proximal regio…	adherens junction;anchoring junction;catalytic step 2 spliceosome;cell junction;cell part;cell projection;cell-substrate adherens junction;cell-substrate junction;chromatin;chromosomal part;cytoplasm;cytoskeletal part;extracellular membrane-bounded organelle;extracellular organelle;extracellular region part;extracellular vesicular exosome;focal adhesion;intracellular non-membrane-bounded organell…	Spliceosome	4	4	4	13.7	13.7	13.7	43.24	0	19.187	113900000	6	394	0	0	0	277900	743530	170500	851710	1446300	1572400	H3BLL4;B2M1R6;P61979;H3BLP7;H3BK96;H3BKD0;D3Z5X4;D3YWG1;H3BKI8	H3BLL4;B2M1R6;P61979;H3BLP7;H3BK96;H3BKD0;D3Z5X4;D3YWG1
Haptoglobin;Haptoglobin alpha chain;Haptoglobin beta chain	Hp	NaN	NaN	NaN	NaN	NaN	NaN	NaN	NaN	NaN	acute inflammatory response;acute-phase response;anatomical structure development;anatomical structure morphogenesis;biological regulation;defense response;defense response to bacterium;developmental process;gamete generation;immune system process;inflammatory response;liver development;male gamete generation;multicellular organismal process;multicellular organismal reproductive process;multi-org…	antioxidant activity;binding;catalytic activity;endopeptidase activity;hemoglobin binding;hydrolase activity;peptidase activity;peptidase activity, acting on L-amino acid peptides;protein binding;serine hydrolase activity;serine-type endopeptidase activity;serine-type peptidase activity	blood microparticle;cell part;cytoplasmic part;endoplasmic reticulum;extracellular membrane-bounded organelle;extracellular organelle;extracellular region part;extracellular space;extracellular vesicular exosome;Golgi apparatus;haptoglobin-hemoglobin complex;intracellular membrane-bounded organelle;intracellular organelle;intracellular part;macromolecular complex;membrane-bounded organelle;membra…		2	2	2	3.5	3.5	3.5	38.752	0	3.096	25163000	3	347	0	0	0	0	0	0	0	0	0	Q3UBS3;Q61646	Q3UBS3;Q61646
GTPase HRas;GTPase HRas, N-terminally processed	Hras	NaN	NaN	NaN	NaN	NaN	NaN	NaN	NaN	NaN	aging;behavior;behavioral interaction between organisms;biological regulation;cell aging;cell cycle arrest;cell cycle checkpoint;cell cycle process;cell proliferation;cellular component assembly;cellular component organization;cellular component organization or biogenesis;cellular membrane organization;cellular process;cellular response to stimulus;cellular response to stress;cellular senescence;…	binding;GTP binding;guanyl nucleotide binding;guanyl ribonucleotide binding;nucleotide binding;protein binding;protein C-terminus binding;purine nucleotide binding;purine ribonucleoside triphosphate binding;purine ribonucleotide binding;ribonucleotide binding	cell part;cytoplasmic part;Golgi apparatus;Golgi apparatus part;Golgi membrane;intracellular membrane-bounded organelle;intracellular organelle;intracellular organelle part;intracellular part;membrane;membrane-bounded organelle;organelle;organelle membrane;organelle part;plasma membrane	Acute myeloid leukemia;Axon guidance;B cell receptor signaling pathway;Bladder cancer;Chemokine signaling pathway;Chronic myeloid leukemia;Endocytosis;Endometrial cancer;ErbB signaling pathway;Fc epsilon RI signaling pathway;Focal adhesion;Gap junction;Glioma;GnRH signaling pathway;Hepatitis C;Insulin signaling pathway;Long-term depression;Long-term potentiation;MAPK signaling pathway;Melanogenes…	1	1	1	4.8	4.8	4.8	21.298	0	3.3593	77515000	8	189	0	0	0	0	0	0	0	0	0	Q61411	Q61411
Heat shock protein HSP 90-alpha	Hsp90aa1	19.8389	27.3871	27.534	25.2438	24.0855	23.9889	23.0232	26.2792	24.918	apoptosis;biological regulation;biosynthetic process;cardiac muscle cell apoptosis;cell death;cell migration;cell motility;cellular biosynthetic process;cellular component assembly;cellular component assembly at cellular level;cellular component movement;cellular component organization;cellular component organization at cellular level;cellular component organization or biogenesis;cellular compone…	adenyl deoxyribonucleotide binding;adenyl nucleotide binding;adenyl ribonucleotide binding;antigen binding;ATP binding;ATPase activity;binding;catalytic activity;CTP binding;dATP binding;deoxyribonucleotide binding;enzyme regulator activity;GTP binding;guanyl nucleotide binding;guanyl ribonucleotide binding;hydrolase activity;hydrolase activity, acting on acid anhydrides;hydrolase activity, actin…	apical plasma membrane;basolateral plasma membrane;brush border membrane;cell body;cell part;cell projection;cell projection membrane;cell projection part;cell surface;cytoplasm;cytoplasmic membrane-bounded vesicle;cytoplasmic part;cytoplasmic vesicle;cytosol;extracellular matrix;extracellular membrane-bounded organelle;extracellular organelle;extracellular region part;extracellular vesicular exo…	Antigen processing and presentation;NOD-like receptor signaling pathway;Pathways in cancer;Plant-pathogen interaction;Progesterone-mediated oocyte maturation;Prostate cancer;Protein processing in endoplasmic reticulum	30	15	15	39.2	21.3	21.3	84.787	0	77.368	1857200000	48	733	88502	137730	171050	4396000	7074100	1627700	7043600	12043000	13304000	Q80Y52;P07901;B7ZC50;A2A6A2;B7ZC49	Q80Y52;P07901
Heat shock protein HSP 90-beta	Hsp90ab1	20.627	27.669	27.9404	28.4917	27.7464	26.5347	27.4144	29.3376	28.3412	anatomical structure development;biological regulation;cell activation;cell activation involved in immune response;cell chemotaxis;cell migration;cell motility;cellular component disassembly;cellular component disassembly at cellular level;cellular component movement;cellular component organization;cellular component organization at cellular level;cellular component organization or biogenesis;cel…	adenyl deoxyribonucleotide binding;adenyl nucleotide binding;adenyl ribonucleotide binding;antigen binding;ARF guanyl-nucleotide exchange factor activity;ATP binding;binding;CTP binding;dATP binding;deoxyribonucleotide binding;double-stranded RNA binding;enzyme binding;enzyme regulator activity;GTP binding;GTPase regulator activity;guanyl nucleotide binding;guanyl ribonucleotide binding;guanyl-nu…	apical plasma membrane;basolateral plasma membrane;brush border membrane;cell leading edge;cell part;cell projection membrane;cell projection part;cell surface;cis-Golgi network;cytoplasm;cytoplasmic membrane-bounded vesicle;cytoplasmic part;cytoplasmic vesicle;cytosol;endoplasmic reticulum lumen;endoplasmic reticulum part;endoplasmic reticulum-Golgi intermediate compartment;extracellular membran…	Antigen processing and presentation;NOD-like receptor signaling pathway;Pathways in cancer;Plant-pathogen interaction;Progesterone-mediated oocyte maturation;Prostate cancer;Protein processing in endoplasmic reticulum	38	38	21	51.1	51.1	33	83.28	0	300.16	9633400000	250	724	272460	674730	376960	27276000	30628000	8759600	29861000	67814000	63922000	Q71LX8;P11499;E9Q3D6;E9PX27;E9Q0C3;D3Z1R1;H3BLM8;REV__Q8BL66;Q6A099;Q6DFZ1	Q71LX8;P11499
Endoplasmin	Hsp90b1	20.5424	24.1778	26.6558	26.0167	23.8266	23.6072	24.0561	26.5083	26.0398	actin cytoskeleton organization;actin filament organization;actin filament-based process;actin rod assembly;biological regulation;catabolic process;cellular catabolic process;cellular component assembly;cellular component assembly at cellular level;cellular component organization;cellular component organization at cellular level;cellular component organization or biogenesis;cellular component org…	adenyl nucleotide binding;adenyl ribonucleotide binding;ATP binding;binding;enzyme binding;lipoprotein particle receptor binding;low-density lipoprotein particle receptor binding;nucleic acid binding;nucleotide binding;phosphatase binding;protein binding;protein phosphatase binding;purine nucleotide binding;purine ribonucleoside triphosphate binding;purine ribonucleotide binding;receptor binding;…	adherens junction;anchoring junction;cell junction;cell part;cell-substrate adherens junction;cell-substrate junction;cytoplasmic membrane-bounded vesicle;cytoplasmic part;cytoplasmic vesicle;cytosol;endoplasmic reticulum;endoplasmic reticulum chaperone complex;endoplasmic reticulum lumen;endoplasmic reticulum membrane;endoplasmic reticulum part;extracellular matrix;extracellular membrane-bounded…	NOD-like receptor signaling pathway;Pathways in cancer;Plant-pathogen interaction;Prostate cancer;Protein processing in endoplasmic reticulum	24	22	22	31.8	30	30	92.475	0	97.881	1761600000	80	802	206820	43038	52000	4792400	4217100	1190400	4146100	8519700	9384900	Q3UAD6;P08113;F7C312	Q3UAD6;P08113;F7C312
Heat shock 70 kDa protein 4	Hspa4	NaN	NaN	NaN	20.3988	19.8245	19.5246	19.5377	20.3794	20.7163	cellular component assembly;cellular component assembly at cellular level;cellular component organization;cellular component organization at cellular level;cellular component organization or biogenesis;cellular component organization or biogenesis at cellular level;cellular macromolecular complex assembly;cellular macromolecular complex subunit organization;cellular membrane organization;cellular…	adenyl nucleotide binding;adenyl ribonucleotide binding;ATP binding;binding;nucleotide binding;purine nucleotide binding;purine ribonucleoside triphosphate binding;purine ribonucleotide binding;ribonucleotide binding	cell part;cytoplasmic part;cytosol;extracellular membrane-bounded organelle;extracellular organelle;extracellular region part;extracellular vesicular exosome;intracellular membrane-bounded organelle;intracellular organelle;intracellular part;membrane-bounded organelle;membrane-bounded vesicle;mitochondrion;organelle;vesicle	Antigen processing and presentation	2	2	2	3	3	3	94.208	0	9.3532	36500000	3	842	0	0	0	88445	51714	25057	40550	115880	256840	Q3U2G2;Q61316	Q3U2G2;Q61316
78 kDa glucose-regulated protein	Hspa5	22.8101	22.8959	21.6633	25.2372	24.1586	21.6634	23.1981	25.3456	25.3822	activation of signaling protein activity involved in unfolded protein response;anatomical structure arrangement;anatomical structure development;biological regulation;cell communication;cellular process;cellular response to antibiotic;cellular response to biotic stimulus;cellular response to chemical stimulus;cellular response to cytokine stimulus;cellular response to external stimulus;cellular r…	adenyl nucleotide binding;adenyl ribonucleotide binding;ATP binding;ATPase activity;binding;catalytic activity;enzyme binding;glycoprotein binding;hydrolase activity;hydrolase activity, acting on acid anhydrides;hydrolase activity, acting on acid anhydrides, in phosphorus-containing anhydrides;misfolded protein binding;nucleoside-triphosphatase activity;nucleotide binding;protein binding;protein …	adherens junction;anchoring junction;cell junction;cell part;cell surface;cell-substrate adherens junction;cell-substrate junction;cytoplasmic membrane-bounded vesicle;cytoplasmic part;cytoplasmic vesicle;endoplasmic reticulum;endoplasmic reticulum chaperone complex;endoplasmic reticulum lumen;endoplasmic reticulum membrane;endoplasmic reticulum part;endoplasmic reticulum-Golgi intermediate compa…	Prion diseases;Protein export;Protein processing in endoplasmic reticulum	21	19	19	34.8	33.1	33.1	72.421	0	76.636	1319900000	63	655	518990	5838.5	2861.1	2525800	5381100	304340	3771500	6264500	11244000	P20029	P20029
Heat shock cognate 71 kDa protein	Hspa8	20.0554	27.3729	25.7447	27.4713	27.069	25.3639	26.6514	28.008	28.1723	anatomical structure development;binding of sperm to zona pellucida;biological regulation;biosynthetic process;catabolic process;cell cycle phase;cell cycle process;cell development;cell differentiation;cell recognition;cell-cell recognition;cellular biosynthetic process;cellular catabolic process;cellular component disassembly;cellular component disassembly at cellular level;cellular component o…	adenyl nucleotide binding;adenyl ribonucleotide binding;antigen binding;ATP binding;ATPase activity;ATPase activity, coupled;binding;C3HC4-type RING finger domain binding;catalytic activity;enzyme binding;glycolipid binding;G-protein-coupled receptor binding;heat shock protein binding;hydrolase activity;hydrolase activity, acting on acid anhydrides;hydrolase activity, acting on acid anhydrides, i…	adherens junction;anchoring junction;blood microparticle;cell body;cell junction;cell part;cell surface;cell-substrate adherens junction;cell-substrate junction;chromosomal part;cytoplasm;cytoplasmic membrane-bounded vesicle;cytoplasmic part;cytoplasmic vesicle;cytosol;extracellular membrane-bounded organelle;extracellular organelle;extracellular region part;extracellular space;extracellular vesi…	Antigen processing and presentation;Endocytosis;MAPK signaling pathway;Measles;Protein processing in endoplasmic reticulum;Spliceosome;Toxoplasmosis	32	32	30	51.5	51.5	49.8	70.87	0	184.39	5961300000	195	646	139970	217370	183310	14419000	21431000	2550700	19618000	33423000	52521000	P63017;Q504P4;P17156;D3Z5E2;D3YW43;Q3TU85;A1L347;Q61696;P16627;P17879	P63017;Q504P4
Stress-70 protein, mitochondrial	Hspa9	NaN	NaN	NaN	23.0534	20.3629	19.7108	19.8231	23.052	21.8297	cellular macromolecule metabolic process;cellular metabolic process;cellular process;cellular protein metabolic process;establishment of localization;establishment of localization in cell;establishment of protein localization;intracellular protein transport;intracellular transport;macromolecule metabolic process;metabolic process;nuclear export;nuclear transport;nucleocytoplasmic transport;primar…	adenyl nucleotide binding;adenyl ribonucleotide binding;ATP binding;binding;enzyme binding;nucleotide binding;protein binding;purine nucleotide binding;purine ribonucleoside triphosphate binding;purine ribonucleotide binding;ribonucleotide binding;ubiquitin protein ligase binding	adherens junction;anchoring junction;cell junction;cell part;cell-substrate adherens junction;cell-substrate junction;cytoplasm;cytoplasmic part;extracellular membrane-bounded organelle;extracellular organelle;extracellular region part;extracellular vesicular exosome;focal adhesion;intracellular membrane-bounded organelle;intracellular non-membrane-bounded organelle;intracellular organelle;intrac…	ko05152;RNA degradation	6	6	6	10.9	10.9	10.9	73.46	0	27.457	134840000	17	679	0	0	0	508400	292310	31864	131350	764090	751540	P38647	P38647
60 kDa heat shock protein, mitochondrial	Hspd1	NaN	22.2909	22.4336	24.4828	22.7292	22.256	21.6778	25.8201	23.3731	activation of caspase activity;activation of immune response;activation of innate immune response;adaptive immune response;adaptive immune response based on somatic recombination of immune receptors built from immunoglobulin superfamily domains;B cell activation;B cell activation involved in immune response;B cell cytokine production;B cell mediated immunity;B cell proliferation;biological regula…	adenyl nucleotide binding;adenyl ribonucleotide binding;ATP binding;binding;chaperone binding;double-stranded RNA binding;enzyme binding;lipopolysaccharide binding;nucleic acid binding;nucleotide binding;p53 binding;protein binding;purine nucleotide binding;purine ribonucleoside triphosphate binding;purine ribonucleotide binding;ribonucleotide binding;RNA binding;ubiquitin protein ligase binding	cell part;cell surface;coated pit;coated vesicle;cyclin-dependent protein kinase activating kinase holoenzyme complex;cytoplasm;cytoplasmic membrane-bounded vesicle;cytoplasmic part;cytoplasmic vesicle;cytosol;early endosome;endosome;extracellular membrane-bounded organelle;extracellular organelle;extracellular region part;extracellular space;extracellular vesicular exosome;intracellular membrane…	ko05152;RNA degradation;Type I diabetes mellitus	15	15	15	25.7	25.7	25.7	60.955	0	61.598	525400000	42	573	0	11381	4422.5	1767400	1485400	414690	869640	5746200	2287400	P63038;D3Z7J9;D3Z2F2	P63038
10 kDa heat shock protein, mitochondrial	Hspe1	NaN	23.6424	23.1183	22.6663	22.3009	22.3836	21.9222	22.8281	22.4691	cell differentiation;cellular developmental process;cellular macromolecule metabolic process;cellular metabolic process;cellular process;cellular protein metabolic process;developmental process;macromolecule metabolic process;metabolic process;osteoblast differentiation;primary metabolic process;protein folding;protein metabolic process	adenyl nucleotide binding;adenyl ribonucleotide binding;ATP binding;binding;chaperone binding;nucleotide binding;protein binding;purine nucleotide binding;purine ribonucleoside triphosphate binding;purine ribonucleotide binding;ribonucleotide binding	cell part;cytoplasmic part;extracellular membrane-bounded organelle;extracellular organelle;extracellular region part;extracellular vesicular exosome;intracellular membrane-bounded organelle;intracellular organelle;intracellular organelle lumen;intracellular organelle part;intracellular part;membrane;membrane-bounded organelle;membrane-bounded vesicle;membrane-enclosed lumen;mitochondrial matrix;…		5	5	5	49	49	49	10.963	0	11.432	238090000	14	102	0	42872	11762	2638400	5410000	1912100	3676100	2880800	4247000	Q4KL76;Q64433	Q4KL76;Q64433
Basement membrane-specific heparan sulfate proteoglycan core protein;Endorepellin;LG3 peptide	Hspg2	19.6618	26.6581	24.6663	20.7763	21.2403	20.1693	21.7518	19.7281	20.7115	anatomical structure development;anatomical structure formation involved in morphogenesis;anatomical structure morphogenesis;angiogenesis;brain development;cardiac muscle tissue development;cartilage development;cartilage development involved in endochondral bone morphogenesis;cell differentiation;cellular component organization;cellular component organization at cellular level;cellular component…	binding;cation binding;enzyme binding;ion binding;metal ion binding;protease binding;protein binding;protein C-terminus binding	adherens junction;anchoring junction;basal lamina;basement membrane;cell junction;cell part;cell-substrate adherens junction;cell-substrate junction;cytoplasmic part;extracellular matrix;extracellular matrix part;extracellular membrane-bounded organelle;extracellular organelle;extracellular region;extracellular region part;extracellular space;extracellular vesicular exosome;focal adhesion;Golgi a…	ECM-receptor interaction	4	4	4	1.4	1.4	1.4	469.02	0	6.3615	74331000	8	4375	16772	20042	17454	16654	34888	18207	178150	42684	46363	B1B0C7;E9PZ16;Q05793	B1B0C7;E9PZ16;Q05793
Gamma-interferon-inducible lysosomal thiol reductase	Ifi30	NaN	NaN	NaN	20.9385	21.4186	20.1321	21.1515	20.8372	21.4649	antigen processing and presentation;antigen processing and presentation of exogenous antigen;antigen processing and presentation of exogenous peptide antigen;antigen processing and presentation of exogenous peptide antigen via MHC class I;antigen processing and presentation of exogenous peptide antigen via MHC class II;antigen processing and presentation of peptide antigen;antigen processing and …	catalytic activity;disulfide oxidoreductase activity;oxidoreductase activity;oxidoreductase activity, acting on a sulfur group of donors	cell junction;cell part;cytoplasm;cytoplasmic part;extracellular region;intracellular membrane-bounded organelle;intracellular organelle;intracellular part;lysosome;lytic vacuole;membrane;membrane-bounded organelle;organelle;plasma membrane;vacuole	Antigen processing and presentation	2	2	2	10.9	10.9	10.9	27.784	0	6.2121	91169000	5	248	0	0	0	298560	1696400	891730	1260700	516840	1431800	Q9ESY9	Q9ESY9
Insulin-like growth factor II;Insulin-like growth factor II;Preptin	Igf2	21.2446	NaN	NaN	22.4974	23.623	24.3435	22.9545	21.3185	20.9109	alcohol metabolic process;anatomical structure development;anatomical structure morphogenesis;behavior;biological regulation;carbohydrate metabolic process;cell differentiation;cell surface receptor linked signaling pathway;cellular carbohydrate metabolic process;cellular developmental process;cellular metabolic process;cellular process;cellular response to abiotic stimulus;cellular response to c…	binding;enzyme activator activity;enzyme regulator activity;growth factor activity;insulin receptor binding;insulin-like growth factor receptor binding;kinase activator activity;kinase regulator activity;protein binding;protein complex binding;protein kinase activator activity;protein kinase regulator activity;protein serine/threonine kinase activator activity;receptor activator activity;receptor…	extracellular membrane-bounded organelle;extracellular organelle;extracellular region part;extracellular space;extracellular vesicular exosome;membrane-bounded organelle;membrane-bounded vesicle;organelle;vesicle		2	2	2	24.3	24.3	24.3	11.107	0	26.186	298720000	17	103	2596300	0	0	2694000	16958000	13422000	10715000	2624300	1738900	D3Z4N4;E9QLW5;P09535;J3QJZ9	D3Z4N4;E9QLW5;P09535;J3QJZ9
Insulin-like growth factor-binding protein 2	Igfbp2	22.5403	NaN	NaN	23.5861	22.5901	23.8794	22.2078	22.7408	22.6122	aging;biological regulation;cellular process;cellular response to chemical stimulus;cellular response to endogenous stimulus;cellular response to hormone stimulus;cellular response to organic substance;cellular response to stimulus;developmental process;female pregnancy;multi-organism process;positive regulation of activated T cell proliferation;positive regulation of biological process;positive …	binding;growth factor binding;insulin-like growth factor binding;insulin-like growth factor I binding;insulin-like growth factor II binding;protein binding	apical plasma membrane;cell part;cytoplasmic part;cytoplasmic vesicle;extracellular membrane-bounded organelle;extracellular organelle;extracellular region;extracellular region part;extracellular space;extracellular vesicular exosome;intracellular organelle;intracellular part;membrane part;membrane-bounded organelle;membrane-bounded vesicle;organelle;plasma membrane part;vesicle		2	2	2	15.8	15.8	15.8	17.706	0	21.958	317850000	8	158	4032400	0	0	4067800	3681300	1534200	4409400	4500300	6050700	D3YU40;P47877	D3YU40;P47877
Insulin-like growth factor-binding protein 5	Igfbp5	22.1981	NaN	NaN	22.1983	22.4736	23.4681	21.553	21.9765	22.5678	alcohol metabolic process;anatomical structure morphogenesis;biological regulation;carbohydrate homeostasis;carbohydrate metabolic process;cell differentiation;cell proliferation;cellular carbohydrate metabolic process;cellular developmental process;cellular metabolic process;cellular process;cellular response to cAMP;cellular response to chemical stimulus;cellular response to organic cyclic comp…	binding;fibronectin binding;growth factor binding;insulin-like growth factor binding;insulin-like growth factor I binding;insulin-like growth factor II binding;protein binding	extracellular region part;extracellular space;insulin-like growth factor binding protein complex;macromolecular complex;protein complex		5	5	5	21	21	21	30.372	0	7.6864	259800000	7	271	110730	0	0	1572200	3470000	2939300	2225200	1538400	3903600	Q3UQV0;Q07079	Q3UQV0;Q07079
Insulin-like growth factor-binding protein 6	Igfbp6	NaN	NaN	NaN	24.5154	25.0623	25.3065	24.6713	24.5877	24.5508	biological regulation;regulation of biological process;regulation of cell growth;regulation of cellular component organization;regulation of cellular process;regulation of growth;regulation of insulin-like growth factor receptor signaling pathway;regulation of response to stimulus;regulation of signal transduction;regulation of signaling	binding;growth factor binding;insulin-like growth factor binding;insulin-like growth factor I binding;insulin-like growth factor II binding;protein binding	cell part;cytoplasmic part;extracellular membrane-bounded organelle;extracellular organelle;extracellular region part;extracellular space;extracellular vesicular exosome;Golgi apparatus;intracellular membrane-bounded organelle;intracellular organelle;intracellular part;membrane-bounded organelle;membrane-bounded vesicle;organelle;vesicle		7	7	7	36.6	36.6	36.6	25.346	0	45.948	953490000	47	238	0	0	0	4799000	17103000	7925300	15628000	7157200	13509000	P47880	P47880
Insulin-like growth factor-binding protein 7	Igfbp7	NaN	NaN	NaN	22.6358	22.6141	22.3592	22.968	23.342	23.4151	anatomical structure development;biological adhesion;biological regulation;cell adhesion;cellular process;cellular response to chemical stimulus;cellular response to endogenous stimulus;cellular response to hormone stimulus;cellular response to organic substance;cellular response to stimulus;developmental process;embryo implantation;inner ear development;regulation of biological process;regulatio…		extracellular matrix;extracellular membrane-bounded organelle;extracellular organelle;extracellular region;extracellular region part;extracellular space;extracellular vesicular exosome;membrane-bounded organelle;membrane-bounded vesicle;organelle;vesicle		4	4	4	22.3	22.3	22.3	29.1	0	19.291	334380000	12	282	0	0	0	932480	3718600	1038500	4217400	3018700	5677000	F8WH23;E9Q5D9;Q61581	F8WH23;E9Q5D9;Q61581
	Igkv8-28	22.8574	NaN	NaN	21.6663	22.5953	NaN	23.0247	21.9928	22.6969					1	1	1	8.9	8.9	8.9	10.903	0.0041408	2.412	243040000	7	101	6190000	0	0	1121000	5357000	0	9542400	2258400	7374100	A0A075B5N3;A0A0G2JE47	A0A075B5N3;A0A0G2JE47
Interleukin-1 receptor-like 1	Il1rl1	NaN	NaN	NaN	22.2258	23.9906	22.9386	23.0118	23.3028	24.1521	biological regulation;negative regulation of adaptive immune response;negative regulation of adaptive immune response based on somatic recombination of immune receptors built from immunoglobulin superfamily domains;negative regulation of biological process;negative regulation of cell communication;negative regulation of cellular process;negative regulation of cytokine production;negative regulati…	binding;cytokine binding;cytokine receptor activity;growth factor binding;interleukin-1 binding;interleukin-1 receptor activity;interleukin-33 binding;interleukin-33 receptor activity;molecular transducer activity;protein binding;receptor activity;signal transducer activity;signaling receptor activity;transmembrane signaling receptor activity	cell part;external side of plasma membrane;extracellular matrix;extracellular region part;integral to membrane;intrinsic to membrane;membrane;membrane part;plasma membrane part;proteinaceous extracellular matrix		3	3	3	6.2	6.2	6.2	64.801	0	19.42	468020000	19	567	0	0	0	240120	3308400	491500	2375200	1549300	4426500	P14719;G3UYU3	P14719
Inhibin beta A chain	Inhba	NaN	NaN	NaN	19.8906	20.3024	19.4717	19.1772	18.7106	18.8179	activin receptor signaling pathway;anatomical structure development;anatomical structure formation involved in morphogenesis;anatomical structure morphogenesis;biological regulation;biosynthetic process;cell cycle arrest;cell cycle process;cell development;cell differentiation;cell surface receptor linked signaling pathway;cellular biosynthetic process;cellular developmental process;cellular macr…	activin receptor binding;binding;cytokine activity;cytokine receptor binding;hormone binding;identical protein binding;peptide binding;peptide hormone binding;protein binding;receptor binding;receptor serine/threonine kinase binding;transforming growth factor beta receptor binding;transmembrane receptor protein serine/threonine kinase binding;type II activin receptor binding	activin A complex;activin complex;extracellular region;extracellular region part;extracellular space;inhibin A complex;inhibin complex;macromolecular complex;protein complex	Cytokine-cytokine receptor interaction;TGF-beta signaling pathway	2	2	2	4.5	4.5	4.5	47.392	0	7.2652	20047000	3	424	0	0	0	136100	235360	85634	121840	41411	47881	Q3UY39;Q04998	Q3UY39;Q04998
Importin-5	Ipo5	NaN	NaN	NaN	NaN	21.4951	NaN	NaN	NaN	21.4711	biological regulation;cellular process;cellular response to acid;cellular response to amine stimulus;cellular response to amino acid stimulus;cellular response to chemical stimulus;cellular response to endogenous stimulus;cellular response to organic nitrogen;cellular response to organic substance;cellular response to stimulus;establishment of localization;establishment of localization in cell;es…	protein transporter activity;substrate-specific transporter activity;transporter activity	cell part;cytoplasm;cytoplasmic part;Golgi apparatus;intracellular membrane-bounded organelle;intracellular organelle;intracellular organelle part;intracellular part;membrane;membrane-bounded organelle;nuclear membrane;nuclear part;nucleoplasm;nucleus;organelle;organelle membrane;organelle part		3	3	3	2.8	2.8	2.8	123.59	0	5.0396	62740000	2	1097	0	0	0	67472	363350	24300	94087	151000	370710	Q8BKC5	Q8BKC5
Ras GTPase-activating-like protein IQGAP1	Iqgap1	NaN	NaN	NaN	NaN	NaN	NaN	NaN	NaN	NaN	anatomical structure development;biological regulation;cell development;cell surface receptor linked signaling pathway;cellular developmental process;cellular process;cellular response to calcium ion;cellular response to chemical stimulus;cellular response to endogenous stimulus;cellular response to epidermal growth factor stimulus;cellular response to fibroblast growth factor stimulus;cellular r…	binding;calmodulin binding;enzyme activator activity;enzyme binding;enzyme regulator activity;GTPase binding;kinase activator activity;kinase binding;kinase regulator activity;lipid binding;phosphatase binding;phosphatidylinositol binding;phosphatidylinositol-3,4,5-trisphosphate binding;phospholipid binding;protein binding;protein kinase activator activity;protein kinase binding;protein kinase re…	adherens junction;anchoring junction;axon;cell junction;cell leading edge;cell part;cell projection;cell projection part;cell-cell junction;cell-substrate adherens junction;cell-substrate junction;cytoplasm;cytoskeletal part;extracellular membrane-bounded organelle;extracellular organelle;extracellular region part;extracellular vesicular exosome;extrinsic to internal side of plasma membrane;extri…	Regulation of actin cytoskeleton	2	2	2	1.6	1.6	1.6	188.74	0	4.814	178330000	6	1657	0	0	0	0	0	0	0	0	0	Q9JKF1	Q9JKF1
Inter-alpha-trypsin inhibitor heavy chain H2	Itih2	NaN	NaN	NaN	NaN	NaN	NaN	NaN	NaN	NaN	amine metabolic process;aminoglycan metabolic process;carbohydrate metabolic process;glycosaminoglycan metabolic process;hyaluronan metabolic process;macromolecule metabolic process;metabolic process;nitrogen compound metabolic process;polysaccharide metabolic process;primary metabolic process	endopeptidase inhibitor activity;endopeptidase regulator activity;enzyme inhibitor activity;enzyme regulator activity;peptidase inhibitor activity;peptidase regulator activity;serine-type endopeptidase inhibitor activity	blood microparticle;extracellular membrane-bounded organelle;extracellular organelle;extracellular region part;extracellular vesicular exosome;membrane-bounded organelle;membrane-bounded vesicle;organelle;vesicle		11	1	1	8.8	1.3	1.3	106.36	0	8.1867	23865000	5	950	0	0	0	0	0	0	0	0	0	G3X977;Q61703	G3X977;Q61703
Integral membrane protein 2B;BRI2, membrane form;BRI2 intracellular domain;BRI2C, soluble form;Bri23 peptide	Itm2b	NaN	NaN	NaN	21.7652	23.2663	22.8117	23.4696	22.48	23.1117	biological regulation;negative regulation of amyloid precursor protein biosynthetic process;negative regulation of biological process;negative regulation of biosynthetic process;negative regulation of cellular biosynthetic process;negative regulation of cellular macromolecule biosynthetic process;negative regulation of cellular metabolic process;negative regulation of cellular process;negative re…	adenyl nucleotide binding;adenyl ribonucleotide binding;ATP binding;beta-amyloid binding;binding;nucleotide binding;protein binding;purine nucleotide binding;purine ribonucleoside triphosphate binding;purine ribonucleotide binding;ribonucleotide binding	cell part;cytoplasmic part;cytoplasmic vesicle membrane;cytoplasmic vesicle part;endosomal part;endosome membrane;extracellular membrane-bounded organelle;extracellular organelle;extracellular region part;extracellular space;extracellular vesicular exosome;Golgi apparatus;Golgi apparatus part;Golgi membrane;Golgi-associated vesicle membrane;integral to membrane;integral to organelle membrane;intr…		1	1	1	3.4	3.4	3.4	30.26	0.0021692	2.7285	307920000	12	266	0	0	0	578140	5318600	1520800	6837900	1031100	5086900	O89051	O89051
Katanin p60 ATPase-containing subunit A-like 2;Spermatogenesis-associated protein 5	Katnal2;Spata5	NaN	NaN	NaN	22.8304	21.8735	21.7816	21.1071	22.8933	22.5941	cell differentiation;cellular component organization;cellular component organization at cellular level;cellular component organization or biogenesis;cellular component organization or biogenesis at cellular level;cellular developmental process;cellular process;cytoplasmic microtubule organization;cytoskeleton organization;developmental process;gamete generation;male gamete generation;metabolic pr…	adenyl nucleotide binding;adenyl ribonucleotide binding;ATP binding;ATPase activity;ATPase activity, coupled;binding;catalytic activity;hydrolase activity;hydrolase activity, acting on acid anhydrides;hydrolase activity, acting on acid anhydrides, in phosphorus-containing anhydrides;microtubule-severing ATPase activity;nucleoside-triphosphatase activity;nucleotide binding;purine nucleotide bindin…	cell part;cytoplasm;cytoplasmic part;cytoskeletal part;intracellular membrane-bounded organelle;intracellular organelle;intracellular organelle part;intracellular part;macromolecular complex;membrane-bounded organelle;microtubule;mitochondrion;nucleus;organelle;organelle part;protein complex	Ribosome biogenesis in eukaryotes	1	1	1	4.3	4.3	4.3	31.2	0	3.0186	153590000	7	277	0	0	0	1293400	1680400	819030	1241100	2098000	3107200	D3Z0U5;D6RGM7;D3Z4J2;A0A0G2JFY0;A0A0A0MQ80;Q9D3R6;Q3UMC0	D3Z0U5;D6RGM7;D3Z4J2;A0A0G2JFY0;A0A0A0MQ80;Q9D3R6;Q3UMC0
Importin subunit beta-1	Kpnb1	NaN	NaN	NaN	21.74	21.1044	21.7401	21.0894	23.0479	21.0865	establishment of localization;establishment of localization in cell;establishment of protein localization;intracellular protein transport;intracellular transport;nuclear import;nuclear transport;nucleocytoplasmic transport;protein import;protein import into nucleus;protein targeting;protein transport;ribosomal protein import into nucleus;transport	binding;enzyme binding;protein binding;protein domain specific binding;protein transporter activity;substrate-specific transporter activity;transporter activity	cell part;cytoplasm;cytoplasmic part;endoplasmic reticulum part;endoplasmic reticulum tubular network;envelope;extracellular membrane-bounded organelle;extracellular organelle;extracellular region part;extracellular vesicular exosome;intracellular organelle part;intracellular part;macromolecular complex;membrane;membrane-bounded organelle;membrane-bounded vesicle;nuclear envelope;nuclear membrane…	RNA transport	2	2	2	3.2	3.2	3.2	97.183	0	9.6436	111330000	6	876	0	0	0	135830	354020	141360	558760	908000	259330	P70168	P70168
LIM and SH3 domain protein 1	Lasp1	19.626	NaN	NaN	23.246	22.2681	22.1476	21.8669	22.7307	23.0087	establishment of localization;ion transport;transport	actin binding;actin filament binding;binding;cation binding;cytoskeletal protein binding;ion binding;ion transmembrane transporter activity;metal ion binding;protein binding;substrate-specific transmembrane transporter activity;substrate-specific transporter activity;transition metal ion binding;transmembrane transporter activity;transporter activity;zinc ion binding	adherens junction;anchoring junction;cell cortex part;cell junction;cell part;cell-substrate adherens junction;cell-substrate junction;cortical actin cytoskeleton;cortical cytoskeleton;cytoplasm;cytoplasmic part;cytoskeletal part;cytoskeleton;extracellular membrane-bounded organelle;extracellular organelle;extracellular region part;extracellular vesicular exosome;focal adhesion;intracellular non-…		8	8	8	35.7	35.7	35.7	29.994	0	25.754	281470000	19	263	8343.5	0	0	2404100	2145400	481850	1675300	3135300	5634700	Q543N3;Q61792;A2A6G9;A2A6H0;A2A6G7;A2A6G8;A2A6G6;A2A6G5;E9Q0N6;A2A6G4;A2A6H1;Q9DC07	Q543N3;Q61792;A2A6G9;A2A6H0;A2A6G7;A2A6G8;A2A6G6
L-lactate dehydrogenase;L-lactate dehydrogenase A chain	Ldha	22.125	22.1873	23.2866	27.8962	26.9896	26.6942	25.7118	28.3474	27.32	anatomical structure development;ATP biosynthetic process;ATP metabolic process;biosynthetic process;carbohydrate metabolic process;carboxylic acid biosynthetic process;carboxylic acid metabolic process;cell communication;cell motility;cellular biosynthetic process;cellular component movement;cellular ketone metabolic process;cellular metabolic process;cellular nitrogen compound biosynthetic proc…	catalytic activity;lactate dehydrogenase activity;L-lactate dehydrogenase activity;oxidoreductase activity;oxidoreductase activity, acting on CH-OH group of donors;oxidoreductase activity, acting on the CH-OH group of donors, NAD or NADP as acceptor	cell part;cell projection;cell projection part;cilium;cytoplasm;cytoplasmic part;cytosol;extracellular membrane-bounded organelle;extracellular organelle;extracellular region part;extracellular vesicular exosome;flagellar fibrous sheath;flagellum part;intracellular membrane-bounded organelle;intracellular organelle;intracellular organelle part;intracellular part;membrane;membrane-bounded organell…	Cysteine and methionine metabolism;Glycolysis / Gluconeogenesis;Propanoate metabolism;Pyruvate metabolism	16	16	14	42.8	42.8	37.3	36.498	0	93.108	5620100000	101	332	1029500	18645	24899	30459000	40333000	11551000	21353000	63692000	60617000	Q564E2;G5E8N5;P06151;D3Z736;D3YZQ9;D3YVR7;D3YZE4;Q548Z6;P00342;Q8BVP2	Q564E2;G5E8N5;P06151;D3Z736;D3YZQ9
L-lactate dehydrogenase;L-lactate dehydrogenase B chain	Ldhb	20.4779	NaN	NaN	20.1696	20.3855	NaN	21.379	20.2594	20.2599	biosynthetic process;carbohydrate metabolic process;carboxylic acid biosynthetic process;carboxylic acid metabolic process;cellular biosynthetic process;cellular ketone metabolic process;cellular metabolic process;cellular nitrogen compound metabolic process;cellular process;coenzyme metabolic process;cofactor metabolic process;heterocycle metabolic process;lactate biosynthetic process;lactate bi…	binding;catalytic activity;coenzyme binding;cofactor binding;lactate dehydrogenase activity;L-lactate dehydrogenase activity;NAD binding;nucleotide binding;oxidoreductase activity;oxidoreductase activity, acting on CH-OH group of donors;oxidoreductase activity, acting on the CH-OH group of donors, NAD or NADP as acceptor	cell part;cytoplasm;cytoplasmic part;extracellular membrane-bounded organelle;extracellular organelle;extracellular region part;extracellular vesicular exosome;intracellular membrane-bounded organelle;intracellular organelle;intracellular part;membrane;membrane-bounded organelle;membrane-bounded vesicle;mitochondrion;myelin sheath;organelle;vesicle	Cysteine and methionine metabolism;Glycolysis / Gluconeogenesis;Propanoate metabolism;Pyruvate metabolism	3	1	1	16.6	7.3	7.3	21.04	0.0021459	2.6531	64089000	1	193	716110	0	0	141670	789860	0	1706400	485280	829200	A0A0N4SVV8;D3Z7F0;P16125	A0A0N4SVV8;D3Z7F0;P16125
Galectin-1	Lgals1	NaN	NaN	NaN	27.644	27.3522	26.6691	26.9699	28.1647	28.0131	apoptosis;B cell activation;B cell activation involved in immune response;B cell differentiation;biological adhesion;biological regulation;carbohydrate homeostasis;cell activation;cell activation involved in immune response;cell adhesion;cell death;cell differentiation;cell-cell adhesion;cellular chemical homeostasis;cellular developmental process;cellular glucose homeostasis;cellular homeostasis…	binding;carbohydrate binding;disaccharide binding;galactose binding;galactoside binding;lactose binding;molecular transducer activity;monosaccharide binding;signal transducer activity;sugar binding	cell part;cell surface;cytoplasm;extracellular matrix;extracellular membrane-bounded organelle;extracellular organelle;extracellular region part;extracellular space;extracellular vesicular exosome;intracellular;intracellular membrane-bounded organelle;intracellular organelle;intracellular part;membrane-bounded organelle;membrane-bounded vesicle;nucleus;organelle;proteinaceous extracellular matrix…		9	9	9	74.8	74.8	74.8	14.866	0	160.21	7692800000	128	135	0	0	0	59975000	132050000	32127000	115380000	124570000	218220000	P16045	P16045
Galectin;Galectin-3	Lgals3	NaN	NaN	NaN	24.352	24.8155	23.6873	24.0934	25.0944	25.2199	anatomical structure development;biological regulation;cell chemotaxis;cell differentiation;cell migration;cell motility;cellular component movement;cellular component organization;cellular component organization at cellular level;cellular component organization or biogenesis;cellular component organization or biogenesis at cellular level;cellular developmental process;cellular macromolecule meta…	binding;carbohydrate binding;chemoattractant activity;extracellular matrix binding;IgE binding;immunoglobulin binding;laminin binding;protein binding;protein complex binding	cell part;cell surface;cytoplasm;cytoplasmic part;external side of plasma membrane;extracellular matrix;extracellular membrane-bounded organelle;extracellular organelle;extracellular region part;extracellular space;extracellular vesicular exosome;immunological synapse;intracellular membrane-bounded organelle;intracellular organelle;intracellular organelle part;intracellular part;macromolecular co…		9	9	9	33.3	33.3	33.3	27.414	0	34.969	960610000	43	264	0	0	0	4327600	8890400	2266200	10416000	11968000	30452000	Q8C253;P16110	Q8C253;P16110
Galectin-3-binding protein	Lgals3bp	NaN	NaN	NaN	23.3374	25.7785	24.9901	26.0954	25.8104	26.0113	biological adhesion;cell adhesion;cellular component organization;cellular component organization or biogenesis;cellular membrane organization;cellular process;endocytosis;establishment of localization;membrane invagination;membrane organization;receptor-mediated endocytosis;transport;vesicle-mediated transport	cargo receptor activity;receptor activity;scavenger receptor activity	blood microparticle;cell part;extracellular matrix;extracellular membrane-bounded organelle;extracellular organelle;extracellular region part;extracellular space;extracellular vesicular exosome;membrane;membrane-bounded organelle;membrane-bounded vesicle;organelle;proteinaceous extracellular matrix;vesicle		14	14	14	31	31	31	64.49	0	199.56	2187000000	80	577	0	0	0	915910	16105000	2536800	21679000	10048000	28565000	Q07797;E9Q5X5;F6VRP8	Q07797
Prelamin-A/C;Lamin-A/C	Lmna	22.8512	28.6633	29.3828	28.1561	26.9905	27.0681	25.8216	28.9748	27.7579	anatomical structure development;biological regulation;cardiac cell development;cardiac muscle cell development;cell development;cellular component organization;cellular component organization at cellular level;cellular component organization or biogenesis;cellular component organization or biogenesis at cellular level;cellular developmental process;cellular localization;cellular macromolecule lo…	structural molecule activity	cell part;cytoplasm;cytoplasmic part;cytoskeletal part;envelope;intermediate filament;intracellular membrane-bounded organelle;intracellular organelle;intracellular organelle part;intracellular part;lamin filament;macromolecular complex;membrane;membrane-bounded organelle;nuclear envelope;nuclear membrane;nuclear part;nucleoplasm;nucleus;organelle;organelle envelope;organelle membrane;organelle p…	Arrhythmogenic right ventricular cardiomyopathy (ARVC);Dilated cardiomyopathy;Hypertrophic cardiomyopathy (HCM)	35	35	34	51.1	51.1	49.9	74.237	0	204.37	7421600000	276	665	1075600	658640	689960	14930000	27878000	12014000	16782000	39007000	36010000	P48678;D3YUF7	P48678
Protein-lysine 6-oxidase	Lox	19.8301	NaN	NaN	25.4943	26.1642	26.6127	25.8923	25.6607	26.011	anatomical structure development;blood vessel development;cellular component assembly;cellular component assembly at cellular level;cellular component organization;cellular component organization at cellular level;cellular component organization or biogenesis;cellular component organization or biogenesis at cellular level;cellular process;collagen fibril organization;developmental process;elastic…	binding;catalytic activity;cation binding;copper ion binding;ion binding;metal ion binding;oxidoreductase activity;oxidoreductase activity, acting on the CH-NH2 group of donors;oxidoreductase activity, acting on the CH-NH2 group of donors, oxygen as acceptor;protein-lysine 6-oxidase activity;transition metal ion binding	cell part;collagen;extracellular matrix;extracellular matrix part;extracellular region part;extracellular space;intracellular membrane-bounded organelle;intracellular organelle;intracellular part;membrane-bounded organelle;nucleus;organelle;proteinaceous extracellular matrix		10	10	10	27.7	27.7	27.7	46.7	0	65.593	2323500000	73	411	127820	0	0	5535200	23762000	12287000	24108000	10074000	25377000	Q3TXH3;P28301	Q3TXH3;P28301
Prolow-density lipoprotein receptor-related protein 1;Low-density lipoprotein receptor-related protein 1 85 kDa subunit;Low-density lipoprotein receptor-related protein 1 515 kDa subunit;Low-density lipoprotein receptor-related protein 1 intracellular domain	Lrp1	NaN	NaN	NaN	NaN	NaN	NaN	NaN	NaN	NaN	activation of protein kinase activity;activation of protein kinase C activity by G-protein coupled receptor protein signaling pathway;aging;alcohol metabolic process;anatomical structure morphogenesis;aorta morphogenesis;apoptotic cell clearance;artery morphogenesis;biological regulation;blood vessel morphogenesis;cell proliferation;cell surface receptor linked signaling pathway;cellular componen…	apolipoprotein binding;binding;calcium ion binding;cation binding;ion binding;metal ion binding;protein binding;protein complex binding	adherens junction;anchoring junction;cell body;cell junction;cell part;cell projection;cell-substrate adherens junction;cell-substrate junction;clathrin-coated vesicle;coated pit;coated vesicle;cytoplasm;cytoplasmic membrane-bounded vesicle;cytoplasmic part;cytoplasmic vesicle;dendrite;endosome;focal adhesion;integral to membrane;integral to plasma membrane;intracellular membrane-bounded organell…	Alzheimer's disease;Malaria	2	2	2	0.5	0.5	0.5	504.77	0	12.57	333400000	20	4545	0	0	0	0	0	0	0	0	0	A0A0R4J0I9;Q91ZX7	A0A0R4J0I9;Q91ZX7
Leukotriene A-4 hydrolase	Lta4h	NaN	NaN	NaN	20.7669	20.2468	20.9375	20.4383	22.0928	21.4014	alkene biosynthetic process;biosynthetic process;carboxylic acid biosynthetic process;carboxylic acid metabolic process;catabolic process;cellular alkene metabolic process;cellular biosynthetic process;cellular catabolic process;cellular ketone metabolic process;cellular lipid metabolic process;cellular metabolic process;cellular process;fatty acid biosynthetic process;fatty acid metabolic proces…	aminopeptidase activity;binding;catalytic activity;cation binding;epoxide hydrolase activity;ether hydrolase activity;exopeptidase activity;hydrolase activity;hydrolase activity, acting on ether bonds;ion binding;leukotriene-A4 hydrolase activity;metal ion binding;metallopeptidase activity;peptidase activity;peptidase activity, acting on L-amino acid peptides;transition metal ion binding;zinc ion…	cell part;cytoplasm;extracellular membrane-bounded organelle;extracellular organelle;extracellular region part;extracellular vesicular exosome;intracellular organelle part;intracellular part;membrane-bounded organelle;membrane-bounded vesicle;nuclear part;nucleoplasm;organelle;organelle part;vesicle	Arachidonic acid metabolism	2	2	2	4.1	4.1	4.1	69.05	0	3.1367	69579000	2	611	0	0	0	154110	250280	55279	86062	577430	616310	P24527	P24527
Latent-transforming growth factor beta-binding protein 1	Ltbp1	NaN	NaN	NaN	24.1752	24.647	24.258	24.4526	23.8052	24.55	biological regulation;cell surface receptor linked signaling pathway;cellular process;cellular response to stimulus;enzyme linked receptor protein signaling pathway;regulation of biological process;regulation of cellular process;response to stimulus;signal transduction;transforming growth factor beta receptor signaling pathway;transmembrane receptor protein serine/threonine kinase signaling pathw…	binding;calcium ion binding;cation binding;cytokine binding;growth factor binding;ion binding;metal ion binding;microfibril binding;protein binding;transforming growth factor beta binding	extracellular matrix;extracellular matrix part;extracellular region part;fibril;macromolecular complex;microfibril;protein complex;proteinaceous extracellular matrix		10	10	10	7.2	7.2	7.2	186.72	0	49.93	826910000	54	1712	0	0	0	505940	2345900	695530	2072600	817840	2272600	Q8CG19;B1B1E2	Q8CG19;B1B1E2
Latent-transforming growth factor beta-binding protein 3	Ltbp3	NaN	NaN	NaN	20.5579	20.163	20.0575	20.6632	20.0219	20.6847	anatomical structure development;anatomical structure morphogenesis;biological regulation;bone morphogenesis;bone remodeling;cell surface receptor linked signaling pathway;cellular process;cellular response to stimulus;developmental process;enzyme linked receptor protein signaling pathway;lung saccule development;multicellular organismal process;negative regulation of biological process;negative …	binding;calcium ion binding;cation binding;cytokine binding;growth factor binding;ion binding;metal ion binding;protein binding;transforming growth factor beta binding	extracellular matrix;extracellular membrane-bounded organelle;extracellular organelle;extracellular region;extracellular region part;extracellular vesicular exosome;membrane-bounded organelle;membrane-bounded vesicle;organelle;proteinaceous extracellular matrix;vesicle		1	1	1	0.7	0.7	0.7	134.36	0.0040568	2.2674	48282000	2	1253	0	0	0	56954	102600	31472	198290	60698	192790	F8VQ06;Q61810	F8VQ06;Q61810
Lysozyme;Lysozyme C-1	Lyz1	NaN	NaN	NaN	NaN	NaN	NaN	NaN	NaN	NaN	cell death;cellular process;cytolysis;death;defense response;defense response to bacterium;defense response to Gram-negative bacterium;defense response to Gram-positive bacterium;multi-organism process;response to bacterium;response to biotic stimulus;response to other organism;response to stimulus;response to stress	binding;catalytic activity;hydrolase activity;hydrolase activity, acting on glycosyl bonds;hydrolase activity, hydrolyzing O-glycosyl compounds;identical protein binding;lysozyme activity;protein binding	extracellular membrane-bounded organelle;extracellular organelle;extracellular region part;extracellular space;extracellular vesicular exosome;membrane-bounded organelle;membrane-bounded vesicle;organelle;vesicle	Salivary secretion	1	1	1	8.1	8.1	8.1	16.794	0	3.4991	6561300	2	148	0	0	0	0	0	0	0	0	0	A0A077S9N1;P17897	A0A077S9N1;P17897
alpha-1,2-Mannosidase;Mannosyl-oligosaccharide 1,2-alpha-mannosidase IA	Man1a;Man1a1	NaN	NaN	NaN	20.5187	20.9461	22.2132	20.8723	21.083	20.9035	carbohydrate metabolic process;cellular carbohydrate metabolic process;cellular macromolecule metabolic process;cellular metabolic process;cellular process;cellular protein metabolic process;glycosylation;macromolecule glycosylation;macromolecule metabolic process;macromolecule modification;metabolic process;primary metabolic process;protein glycosylation;protein metabolic process;protein modific…	binding;calcium ion binding;catalytic activity;cation binding;hydrolase activity;hydrolase activity, acting on glycosyl bonds;hydrolase activity, hydrolyzing O-glycosyl compounds;ion binding;mannosidase activity;mannosyl-oligosaccharide 1,2-alpha-mannosidase activity;mannosyl-oligosaccharide mannosidase activity;metal ion binding	cell part;cytoplasm;cytoplasmic part;endoplasmic reticulum-Golgi intermediate compartment;extracellular membrane-bounded organelle;extracellular organelle;extracellular region part;extracellular vesicular exosome;Golgi apparatus;Golgi apparatus part;Golgi membrane;integral to membrane;intracellular membrane-bounded organelle;intracellular organelle;intracellular organelle part;intracellular part;…	N-Glycan biosynthesis;Protein processing in endoplasmic reticulum;Various types of N-glycan biosynthesis	1	1	1	3.5	3.5	3.5	41.752	0.0021008	2.5233	71795000	1	376	0	0	0	163560	372590	560220	807530	518680	698960	D3Z799;Q544T7;P45700	D3Z799;Q544T7;P45700
Dual specificity mitogen-activated protein kinase kinase 1	Map2k1	28.3905	25.3746	NaN	28.3259	26.5039	28.4867	27.8968	27.9429	27.2408	activation of MAPK activity;aging;anatomical structure development;anatomical structure formation involved in morphogenesis;anatomical structure morphogenesis;biological regulation;blood vessel development;cell aging;cell cycle arrest;cell cycle phase;cell cycle process;cell differentiation;cell motility;cell part morphogenesis;cell projection morphogenesis;cell projection organization;cell proli…	adenyl nucleotide binding;adenyl ribonucleotide binding;ATP binding;binding;catalytic activity;enzyme activator activity;enzyme regulator activity;hydrolase activity;hydrolase activity, acting on ester bonds;kinase activator activity;kinase activity;kinase regulator activity;MAP kinase kinase activity;molecular transducer activity;nucleotide binding;phosphatase activity;phosphoprotein phosphatase…	adherens junction;anchoring junction;axon;cell cortex;cell junction;cell part;cell projection;cell projection cytoplasm;cell projection part;cell-substrate adherens junction;cell-substrate junction;cytoplasm;cytoplasmic part;cytoskeletal part;cytosol;dendrite cytoplasm;early endosome;endoplasmic reticulum;endosome;extracellular membrane-bounded organelle;extracellular organelle;extracellular regi…	Acute myeloid leukemia;B cell receptor signaling pathway;Bladder cancer;Chemokine signaling pathway;Chronic myeloid leukemia;Colorectal cancer;Dorso-ventral axis formation;Endometrial cancer;ErbB signaling pathway;Fc epsilon RI signaling pathway;Fc gamma R-mediated phagocytosis;Focal adhesion;Gap junction;Glioma;GnRH signaling pathway;Insulin signaling pathway;Long-term depression;Long-term poten…	2	2	2	5.6	5.6	5.6	43.474	0	16.08	8223300000	14	393	40671000	33058	0	41960000	47169000	52103000	52138000	48305000	98146000	Q3TMJ8;P31938	Q3TMJ8;P31938
Myristoylated alanine-rich C-kinase substrate	Marcks	NaN	NaN	NaN	22.8541	21.6465	20.3434	20.1592	22.4399	22.5657		binding;enzyme binding;kinase binding;protein binding;protein kinase binding;protein kinase C binding	adherens junction;anchoring junction;cell cortex;cell junction;cell part;cell-substrate adherens junction;cell-substrate junction;centrosome;cytoplasm;cytoplasmic part;cytoskeletal part;extracellular membrane-bounded organelle;extracellular organelle;extracellular region part;extracellular vesicular exosome;female germ cell nucleus;focal adhesion;germ cell nucleus;germinal vesicle;intracellular m…	Fc gamma R-mediated phagocytosis	3	3	3	12.3	12.3	12.3	29.661	0	37.625	145590000	14	309	0	0	0	1632300	1704700	276780	833880	1941800	4161000	P26645	P26645
Matrilin-2	Matn2	NaN	NaN	NaN	23.6199	24.5917	24.2803	24.3155	24.7091	24.7789	anatomical structure morphogenesis;axon guidance;cell migration;cell motility;cell part morphogenesis;cell projection morphogenesis;cell projection organization;cellular component morphogenesis;cellular component movement;cellular component organization;cellular component organization at cellular level;cellular component organization or biogenesis;cellular component organization or biogenesis at …	binding;calcium ion binding;cation binding;ion binding;metal ion binding	basement membrane;extracellular matrix;extracellular matrix part;extracellular region part;proteinaceous extracellular matrix		8	8	8	8.4	8.4	8.4	106.75	0	25.131	843670000	50	956	0	0	0	684290	3359200	998350	3304000	2346700	4725400	O08746;A0A0A0MQM7	O08746;A0A0A0MQM7
Malate dehydrogenase, cytoplasmic	Mdh1	NaN	NaN	NaN	22.754	22.3805	21.5976	21.5371	23.9045	22.4448	acetyl-CoA catabolic process;acetyl-CoA metabolic process;carbohydrate metabolic process;carboxylic acid metabolic process;catabolic process;cellular catabolic process;cellular ketone metabolic process;cellular metabolic process;cellular nitrogen compound metabolic process;cellular process;coenzyme catabolic process;coenzyme metabolic process;cofactor catabolic process;cofactor metabolic process;…	binding;catalytic activity;coenzyme binding;cofactor binding;L-malate dehydrogenase activity;malate dehydrogenase activity;NAD binding;nucleotide binding;oxidoreductase activity;oxidoreductase activity, acting on CH-OH group of donors;oxidoreductase activity, acting on the CH-OH group of donors, NAD or NADP as acceptor	cell part;centrosome;cytoplasm;cytoplasmic part;cytoskeletal part;cytosol;extracellular membrane-bounded organelle;extracellular organelle;extracellular region part;extracellular space;extracellular vesicular exosome;intracellular membrane-bounded organelle;intracellular non-membrane-bounded organelle;intracellular organelle;intracellular organelle part;intracellular part;membrane-bounded organel…	Carbon fixation in photosynthetic organisms;Citrate cycle (TCA cycle);Glyoxylate and dicarboxylate metabolism;Proximal tubule bicarbonate reclamation;Pyruvate metabolism	3	3	3	9.9	9.9	9.9	36.511	0	5.8791	205000000	5	334	0	0	0	1068400	1754200	337210	1218800	2644500	2739000	P14152	P14152
Malate dehydrogenase, mitochondrial	Mdh2	NaN	NaN	NaN	18.866	NaN	19.5166	20.1435	21.939	21.6592	acetyl-CoA catabolic process;acetyl-CoA metabolic process;carbohydrate metabolic process;carboxylic acid metabolic process;catabolic process;cellular catabolic process;cellular ketone metabolic process;cellular macromolecule metabolic process;cellular metabolic process;cellular nitrogen compound metabolic process;cellular process;cellular protein metabolic process;coenzyme catabolic process;coenz…	catalytic activity;L-malate dehydrogenase activity;malate dehydrogenase (NADP+) activity;malate dehydrogenase activity;oxidoreductase activity;oxidoreductase activity, acting on CH-OH group of donors;oxidoreductase activity, acting on the CH-OH group of donors, NAD or NADP as acceptor	cell part;cytoplasmic part;extracellular membrane-bounded organelle;extracellular organelle;extracellular region part;extracellular vesicular exosome;intracellular membrane-bounded organelle;intracellular organelle;intracellular organelle lumen;intracellular organelle part;intracellular part;membrane;membrane-bounded organelle;membrane-bounded vesicle;membrane-enclosed lumen;mitochondrial inner m…	Carbon fixation in photosynthetic organisms;Citrate cycle (TCA cycle);Glyoxylate and dicarboxylate metabolism;Pyruvate metabolism	7	7	7	28.1	28.1	28.1	35.611	0	26.125	102870000	12	338	0	0	0	39646	0	22515	114510	543020	710810	P08249;A0A0G2JF23;A0A0G2JGY4	P08249
Macrophage migration inhibitory factor	Mif	NaN	NaN	NaN	25.1141	24.8974	24.4558	24.7038	25.2183	25.3343	aging;biological regulation;biosynthetic process;carboxylic acid biosynthetic process;carboxylic acid metabolic process;cell aging;cell proliferation;cell surface receptor linked signaling pathway;cellular biosynthetic process;cellular component assembly;cellular component organization;cellular component organization or biogenesis;cellular ketone metabolic process;cellular lipid metabolic process…	binding;catalytic activity;chemoattractant activity;cytokine activity;cytokine receptor binding;dopachrome isomerase activity;intramolecular oxidoreductase activity;intramolecular oxidoreductase activity, interconverting keto- and enol-groups;intramolecular oxidoreductase activity, transposing C=C bonds;isomerase activity;phenylpyruvate tautomerase activity;protein binding;receptor binding	cell part;cell surface;cytoplasm;extracellular membrane-bounded organelle;extracellular organelle;extracellular region;extracellular region part;extracellular space;extracellular vesicular exosome;intracellular organelle part;intracellular part;membrane-bounded organelle;membrane-bounded vesicle;myelin sheath;nuclear part;nucleoplasm;organelle;organelle part;vesicle	Phenylalanine metabolism;Tyrosine metabolism	3	3	3	23.5	23.5	23.5	12.504	0	10.887	1459100000	31	115	0	0	0	15720000	44642000	14665000	35948000	34962000	62109000	Q545F0;P34884	Q545F0;P34884
72 kDa type IV collagenase;PEX	Mmp2	18.7605	NaN	NaN	24.2809	27.1985	26.6777	27.3951	26.7475	27.2742	anatomical structure formation involved in morphogenesis;anatomical structure maturation;anatomical structure morphogenesis;angiogenesis;biological regulation;blood vessel maturation;bone trabecula formation;cell differentiation;cellular developmental process;cellular process;cellular response to acid;cellular response to amine stimulus;cellular response to amino acid stimulus;cellular response t…	binding;catalytic activity;cation binding;endopeptidase activity;hydrolase activity;ion binding;metal ion binding;metalloendopeptidase activity;metallopeptidase activity;peptidase activity;peptidase activity, acting on L-amino acid peptides;transition metal ion binding;zinc ion binding	cell part;contractile fiber part;cytoplasm;cytoplasmic part;extracellular matrix;extracellular region part;extracellular space;intracellular membrane-bounded organelle;intracellular organelle;intracellular part;membrane;membrane-bounded organelle;mitochondrion;nucleus;organelle;organelle part;plasma membrane;proteinaceous extracellular matrix;sarcomere	Bladder cancer;GnRH signaling pathway;Leukocyte transendothelial migration;Pathways in cancer	20	20	20	39.4	39.4	39.4	74.102	0	127.26	4111300000	141	662	21415	0	0	4129300	20031000	11288000	32350000	18821000	26688000	P33434	P33434
C-type mannose receptor 2	Mrc2	NaN	NaN	NaN	22.3246	22.1098	21.184	21.9719	23.0088	23.4386	cell differentiation;cellular component organization;cellular component organization or biogenesis;cellular developmental process;cellular membrane organization;cellular process;collagen catabolic process;collagen metabolic process;developmental process;endocytosis;establishment of localization;macromolecule metabolic process;membrane invagination;membrane organization;metabolic process;multicell…	binding;carbohydrate binding;collagen binding;protein binding	adherens junction;anchoring junction;cell junction;cell part;cell surface;cell-substrate adherens junction;cell-substrate junction;focal adhesion;integral to membrane;intrinsic to membrane;membrane;membrane part;plasma membrane	ko05152;Phagosome	6	6	6	5.4	5.4	5.4	167.07	0	11.414	226370000	14	1479	0	0	0	172290	629520	68542	458360	410990	1376500	Q64449;A2AAA9	Q64449;A2AAA9
Moesin	Msn	21.5388	25.3011	25.9761	26.7617	24.2753	25.0699	22.8818	26.1968	25.5419	actin cytoskeleton organization;actin filament bundle assembly;actin filament capping;actin filament organization;actin filament-based process;anatomical structure development;apical protein localization;asymmetric protein localization;biological adhesion;biological regulation;carbohydrate transport;cell adhesion;cell development;cell migration;cell motility;cell projection assembly;cell projecti…	actin binding;actin filament binding;binding;cell adhesion molecule binding;cytoskeletal protein binding;double-stranded RNA binding;enzyme binding;kinase binding;nucleic acid binding;protein binding;protein kinase binding;receptor binding;RNA binding	actin cytoskeleton;actin filament;adherens junction;anchoring junction;apical part of cell;apical plasma membrane;basolateral plasma membrane;blood microparticle;brush border;cell body;cell cortex;cell division site part;cell junction;cell part;cell periphery;cell pole;cell projection;cell projection membrane;cell projection part;cell tip;cell-substrate adherens junction;cell-substrate junction;c…	Gastric acid secretion;Leukocyte transendothelial migration;Measles;Pathogenic Escherichia coli infection;Regulation of actin cytoskeleton	23	23	23	32.6	32.6	32.6	67.766	0	76.35	1487700000	94	577	108160	65013	81946	5680500	4463200	2698500	2098200	8477300	11041000	P26041;P26043;Q7TSG6;Q4KML7;P26040	P26041
Myotrophin	Mtpn	NaN	NaN	NaN	NaN	21.665	22.1635	NaN	22.2176	21.3986	alcohol metabolic process;amine metabolic process;anatomical structure development;anatomical structure morphogenesis;benzene-containing compound metabolic process;biological regulation;catecholamine metabolic process;catechol-containing compound metabolic process;cell differentiation;cell differentiation in hindbrain;cell growth;cellular amine metabolic process;cellular aromatic compound metabol…		axon;cell part;cell projection;cytoplasmic part;cytoskeletal part;cytosol;extracellular membrane-bounded organelle;extracellular organelle;extracellular region part;extracellular vesicular exosome;F-actin capping protein complex;intracellular membrane-bounded organelle;intracellular organelle;intracellular organelle part;intracellular part;macromolecular complex;membrane-bounded organelle;membran…		3	3	3	46.6	46.6	46.6	12.861	0	36.078	83003000	8	118	0	0	0	0	925520	693020	0	1752500	1060400	P62774;A0A0J9YV46	P62774
Musculoskeletal embryonic nuclear protein 1	Mustn1	NaN	NaN	NaN	22.9159	22.0095	21.93	21.3145	22.8243	21.8356	anatomical structure development;anatomical structure morphogenesis;appendage morphogenesis;developmental growth;developmental process;embryonic appendage morphogenesis;embryonic limb morphogenesis;embryonic morphogenesis;growth;limb morphogenesis;regeneration;tissue development;tissue regeneration		cell part;intracellular membrane-bounded organelle;intracellular organelle;intracellular organelle part;intracellular part;membrane-bounded organelle;nuclear part;nucleoplasm;nucleus;organelle;organelle part		2	2	2	28	28	28	8.941	0	12.239	159580000	11	82	0	0	0	4937400	8635600	3400200	6148700	7764700	7354200	Q99JI1	Q99JI1
Myeloid-derived growth factor	Mydgf	NaN	NaN	NaN	NaN	NaN	NaN	NaN	NaN	20.6776	anatomical structure formation involved in morphogenesis;angiogenesis;apoptosis;biological regulation;cell death;cellular process;cellular response to antibiotic;cellular response to brefeldin A;cellular response to chemical stimulus;cellular response to stimulus;death;developmental process;negative regulation of apoptosis;negative regulation of biological process;negative regulation of cell deat…		cell part;cytoplasmic part;endoplasmic reticulum-Golgi intermediate compartment;extracellular membrane-bounded organelle;extracellular organelle;extracellular region;extracellular region part;extracellular space;extracellular vesicular exosome;intracellular membrane-bounded organelle;intracellular organelle;intracellular part;membrane-bounded organelle;membrane-bounded vesicle;organelle;vesicle		1	1	1	5.4	5.4	5.4	17.982	0.0040816	2.2991	27000000	0	166	0	0	0	207450	413640	0	516500	424760	1437700	Q9CPT4	Q9CPT4
Myosin-1	Myh1	18.2446	24.5614	24.4105	NaN	NaN	NaN	NaN	NaN	NaN	multicellular organismal process;muscle contraction;muscle system process;system process	adenyl nucleotide binding;adenyl ribonucleotide binding;ATP binding;binding;catalytic activity;hydrolase activity;hydrolase activity, acting on acid anhydrides;hydrolase activity, acting on acid anhydrides, in phosphorus-containing anhydrides;motor activity;nucleoside-triphosphatase activity;nucleotide binding;purine nucleotide binding;purine ribonucleoside triphosphate binding;purine ribonucleot…	A band;cell junction;cell part;cell-cell contact zone;cell-cell junction;contractile fiber part;cytoplasmic part;cytoskeletal part;intercalated disc;intracellular organelle part;intracellular part;macromolecular complex;muscle myosin complex;myosin complex;myosin filament;myosin II complex;organelle part;protein complex	Tight junction;Viral myocarditis	27	2	1	13.5	1.5	0.7	223.34	0	3.4163	3316500	4	1942	7275	10066	8772.9	0	0	0	0	0	0	Q5SX40	Q5SX40
	Myh2	27.0922	33.4584	33.3627	28.5409	24.994	26.8091	25.4564	26.3892	25.463	actin filament-based process;actin-mediated cell contraction;cell communication;cellular component organization;cellular component organization or biogenesis;cellular membrane organization;cellular process;cellular response to external stimulus;cellular response to extracellular stimulus;cellular response to nutrient levels;cellular response to starvation;cellular response to stimulus;cellular re…	adenyl nucleotide binding;adenyl ribonucleotide binding;ATP binding;binding;catalytic activity;hydrolase activity;hydrolase activity, acting on acid anhydrides;hydrolase activity, acting on acid anhydrides, in phosphorus-containing anhydrides;motor activity;nucleoside-triphosphatase activity;nucleotide binding;purine nucleotide binding;purine ribonucleoside triphosphate binding;purine ribonucleot…	A band;actomyosin contractile ring;cell cortex part;cell division site part;cell junction;cell part;cell-cell junction;contractile fiber;contractile fiber part;contractile ring;cytoplasmic part;cytoskeletal part;extracellular membrane-bounded organelle;extracellular organelle;extracellular region part;extracellular vesicular exosome;Golgi apparatus;intracellular membrane-bounded organelle;intrace…	Tight junction;Viral myocarditis	33	19	7	15.8	10.8	3	223.22	0	275.96	6041000000	211	1942	5249900	4967600	4886700	7432300	3436900	4198500	5207000	7075200	4969700	G3UW82;B1AR69	G3UW82
Myosin-3	Myh3	22.4308	29.8077	28.2246	23.1055	21.9944	22.9685	22.0556	23.065	NaN	metabolic process;multicellular organismal process;muscle contraction;muscle system process;skeletal muscle contraction;striated muscle contraction;system process	actin binding;actin filament binding;adenyl nucleotide binding;adenyl ribonucleotide binding;ATP binding;binding;catalytic activity;cytoskeletal protein binding;hydrolase activity;hydrolase activity, acting on acid anhydrides;hydrolase activity, acting on acid anhydrides, in phosphorus-containing anhydrides;microfilament motor activity;motor activity;nucleoside-triphosphatase activity;nucleotide …	cell part;contractile fiber;cytoplasmic part;cytoskeletal part;extracellular membrane-bounded organelle;extracellular organelle;extracellular region part;extracellular vesicular exosome;intracellular non-membrane-bounded organelle;intracellular organelle;intracellular organelle part;intracellular part;macromolecular complex;membrane-bounded organelle;membrane-bounded vesicle;myofibril;myosin comp…	Tight junction;Viral myocarditis	16	2	1	7	1.2	0.8	223.79	0	25.381	202230000	5	1940	379410	207760	225080	50992	20035	34952	26133	648040	0	P13541	P13541
Myosin-4	Myh4	NaN	29.1366	29.7113	25.6996	24.3448	NaN	NaN	NaN	23.8956	multicellular organismal process;muscle contraction;muscle system process;response to activity;response to stimulus;system process	adenyl nucleotide binding;adenyl ribonucleotide binding;ATP binding;binding;catalytic activity;double-stranded RNA binding;hydrolase activity;hydrolase activity, acting on acid anhydrides;hydrolase activity, acting on acid anhydrides, in phosphorus-containing anhydrides;motor activity;nucleic acid binding;nucleoside-triphosphatase activity;nucleotide binding;purine nucleotide binding;purine ribon…	cell part;contractile fiber;cytoplasmic part;cytoskeletal part;cytosol;intracellular non-membrane-bounded organelle;intracellular organelle;intracellular organelle part;intracellular part;macromolecular complex;myofibril;myosin complex;myosin filament;non-membrane-bounded organelle;organelle;organelle part;protein complex	Tight junction;Viral myocarditis	23	1	1	13.3	0.9	0.9	222.86	0	8.608	294000000	13	1939	0	345380	286830	585230	504730	0	0	0	592780	Q5SX39	Q5SX39
Myosin-7;Myosin-6	Myh7;Myh6	27.3786	33.4681	33.7281	28.3806	26.6232	28.0123	26.8706	27.59	26.5879	actin cytoskeleton organization;actin filament-based movement;actin filament-based process;actin-mediated cell contraction;actin-myosin filament sliding;actomyosin structure organization;adult heart development;anatomical structure development;anatomical structure formation involved in morphogenesis;anatomical structure morphogenesis;atrial cardiac muscle tissue morphogenesis;biological regulatio…	actin-dependent ATPase activity;adenyl nucleotide binding;adenyl ribonucleotide binding;ATP binding;ATPase activity;ATPase activity, coupled;binding;catalytic activity;enzyme binding;hydrolase activity;hydrolase activity, acting on acid anhydrides;hydrolase activity, acting on acid anhydrides, in phosphorus-containing anhydrides;kinase binding;microfilament motor activity;motor activity;nucleosid…	actin filament bundle;actomyosin;adherens junction;anchoring junction;cell junction;cell part;cell-substrate adherens junction;cell-substrate junction;contractile fiber;contractile fiber part;cytoplasm;cytoplasmic part;cytoskeletal part;extracellular membrane-bounded organelle;extracellular organelle;extracellular region part;extracellular vesicular exosome;focal adhesion;intracellular non-membra…	Tight junction;Viral myocarditis	37	37	22	15.9	15.9	10.5	222.88	0	323.31	8473900000	286	1935	8270600	6921700	7302300	8974900	3625100	7609100	8764700	8157900	7768600	B2RXX9;Q91Z83;B2RQQ1;Q02566;M0QWL0	B2RXX9;Q91Z83;B2RQQ1;Q02566
Myosin-8	Myh8	26.3628	30.6214	30.6703	27.2944	25.9279	26.3795	25.755	26.5462	25.9074	actin filament-based movement;actin filament-based process;actin-mediated cell contraction;actin-myosin filament sliding;cellular component movement;cellular process;metabolic process;multicellular organismal process;muscle contraction;muscle filament sliding;muscle system process;skeletal muscle contraction;striated muscle contraction;system process	adenyl nucleotide binding;adenyl ribonucleotide binding;ATP binding;ATPase activity;binding;catalytic activity;hydrolase activity;hydrolase activity, acting on acid anhydrides;hydrolase activity, acting on acid anhydrides, in phosphorus-containing anhydrides;microfilament motor activity;motor activity;nucleoside-triphosphatase activity;nucleotide binding;purine nucleotide binding;purine ribonucle…	cell part;contractile fiber;cytoplasm;cytoplasmic part;cytoskeletal part;intracellular non-membrane-bounded organelle;intracellular organelle;intracellular organelle part;intracellular part;macromolecular complex;myofibril;myosin complex;myosin filament;non-membrane-bounded organelle;organelle;organelle part;protein complex	Tight junction;Viral myocarditis	28	5	5	12.6	1.2	1.2	222.7	0	126.54	2275700000	53	1937	1871500	846520	714670	2278200	2145700	1519000	3593200	2402700	2683800	P13542	P13542
Myosin-9	Myh9	19.7291	28.1831	28.2542	23.372	24.7686	23.0317	23.6444	25.2271	25.3002	actin cytoskeleton organization;actin cytoskeleton reorganization;actin filament-based movement;actin filament-based process;actomyosin structure organization;adult heart development;anatomical structure development;anatomical structure formation involved in morphogenesis;anatomical structure morphogenesis;angiogenesis;axon guidance;axonogenesis;biological adhesion;biological regulation;blood ves…	actin binding;actin filament binding;actin-dependent ATPase activity;adenyl nucleotide binding;adenyl ribonucleotide binding;ADP binding;ATP binding;ATPase activity;ATPase activity, coupled;binding;catalytic activity;cytoskeletal protein binding;hydrolase activity;hydrolase activity, acting on acid anhydrides;hydrolase activity, acting on acid anhydrides, in phosphorus-containing anhydrides;ident…	actin cytoskeleton;actin filament bundle;actomyosin;actomyosin contractile ring;adherens junction;anchoring junction;axon;brush border;cell body;cell cortex;cell cortex part;cell division site part;cell junction;cell leading edge;cell part;cell projection;cell projection part;cell-cell adherens junction;cell-cell junction;cleavage furrow;contractile ring;cortical cytoskeleton;cytoplasm;cytoplasmi…	Tight junction;Viral myocarditis	27	27	27	14.9	14.9	14.9	226.37	0	114.82	1387000000	75	1960	45107	103710	104620	633720	2135300	355510	971840	2203400	3069100	Q8VDD5;Q5SV64;Q3UH59;Q61879;Q8BXF2	Q8VDD5
Myosin light chain 1/3, skeletal muscle isoform	Myl1	NaN	NaN	NaN	NaN	NaN	NaN	NaN	NaN	NaN	cardiac muscle contraction;multicellular organismal process;muscle contraction;muscle system process;striated muscle contraction;system process	binding;calcium ion binding;cation binding;ion binding;metal ion binding	cell part;contractile fiber;cytoplasmic part;cytoskeletal part;intracellular non-membrane-bounded organelle;intracellular organelle;intracellular organelle part;intracellular part;macromolecular complex;myofibril;myosin complex;non-membrane-bounded organelle;organelle;organelle part;protein complex		1	1	1	8.9	8.9	8.9	13.556	0	4.5422	37094000	6	124	0	0	0	0	0	0	0	0	0	E0CZ30;E9PWG4;P05977	E0CZ30;E9PWG4;P05977
Myosin regulatory light chain 12B	Myl12a;Myl12b	NaN	23.0763	22.6082	24.1888	24.1134	24.0069	22.7305	23.7336	22.983	biological adhesion;biological regulation;cell adhesion;cell-cell adhesion;cellular process;establishment of localization;establishment of localization in cell;establishment of protein localization;establishment of protein localization in membrane;establishment of protein localization in plasma membrane;homotypic cell-cell adhesion;intracellular protein transport;intracellular transport;platelet …	binding;calcium ion binding;cation binding;cytoskeletal protein binding;glutamate receptor binding;ion binding;metal ion binding;myosin binding;myosin heavy chain binding;protein binding;receptor binding	actin filament bundle;actomyosin;apical part of cell;brush border;cell part;cell projection;contractile fiber part;cytoplasmic part;cytoskeletal part;extracellular membrane-bounded organelle;extracellular organelle;extracellular region part;extracellular vesicular exosome;intracellular organelle part;intracellular part;macromolecular complex;membrane-bounded organelle;membrane-bounded vesicle;myo…	Focal adhesion;Leukocyte transendothelial migration;Regulation of actin cytoskeleton;Tight junction	3	3	3	17.4	17.4	17.4	19.895	0	27.498	370970000	16	172	0	44364	60162	2667800	7025100	5464700	3902000	3367100	5693500	Q6ZWQ9;Q3THE2	Q6ZWQ9;Q3THE2
Myosin light polypeptide 6	Myl6	NaN	NaN	NaN	25.865	25.3251	25.8841	24.1966	25.3764	24.7471	actin filament-based movement;actin filament-based process;actin-mediated cell contraction;actin-myosin filament sliding;anatomical structure development;cellular component movement;cellular process;developmental process;metabolic process;multicellular organismal process;muscle contraction;muscle filament sliding;muscle system process;muscle tissue development;skeletal muscle tissue development;s…	actin-dependent ATPase activity;ATPase activity;ATPase activity, coupled;binding;calcium ion binding;catalytic activity;cation binding;hydrolase activity;hydrolase activity, acting on acid anhydrides;hydrolase activity, acting on acid anhydrides, in phosphorus-containing anhydrides;ion binding;metal ion binding;motor activity;nucleoside-triphosphatase activity;pyrophosphatase activity;structural …	cell part;cytoskeletal part;extracellular membrane-bounded organelle;extracellular organelle;extracellular region part;extracellular vesicular exosome;intracellular organelle part;intracellular part;macromolecular complex;membrane;membrane-bounded organelle;membrane-bounded vesicle;myosin complex;organelle;organelle part;protein complex;unconventional myosin complex;vesicle	Vascular smooth muscle contraction	6	6	6	45	45	45	16.93	0	33.142	1388900000	55	151	0	0	0	14569000	25364000	16287000	20338000	16913000	17025000	Q60605;Q8CI43	Q60605
Nucleosome assembly protein 1-like 1	Nap1l1	NaN	NaN	NaN	21.4076	21.4047	20.8376	20.9765	23.1443	21.3192	cellular component assembly;cellular component assembly at cellular level;cellular component organization;cellular component organization at cellular level;cellular component organization or biogenesis;cellular component organization or biogenesis at cellular level;cellular macromolecular complex assembly;cellular macromolecular complex subunit organization;cellular process;chromatin organization…		cell part;cytoplasmic membrane-bounded vesicle;cytoplasmic part;cytoplasmic vesicle;intracellular membrane-bounded organelle;intracellular organelle;intracellular part;melanosome;membrane;membrane-bounded organelle;membrane-bounded vesicle;nucleus;organelle;pigment granule;vesicle		4	4	4	13.6	13.6	13.6	48.542	0	13.577	132850000	6	418	0	0	0	198500	865840	343680	1435300	2693100	2244500	E9PW66;P28656;A2RSB1;Q78ZA7	E9PW66;P28656
Neurobeachin	Nbea	23.1637	NaN	NaN	22.8329	23.2308	22.7054	23.5513	22.414	23.3231	cellular process;endosome transport;establishment of localization;establishment of localization in cell;establishment of protein localization;Golgi vesicle transport;intracellular protein transport;intracellular transport;localization;macromolecule localization;post-Golgi vesicle-mediated transport;protein localization;protein targeting;protein transport;transport;vesicle-mediated transport	binding;enzyme binding;kinase binding;lipid binding;phospholipid binding;protein binding;protein kinase A binding;protein kinase binding	cell junction;cell part;cytoplasmic part;cytosol;endomembrane system;extrinsic to membrane;Golgi apparatus part;intracellular organelle part;intracellular part;membrane;membrane part;organelle part;plasma membrane;postsynaptic membrane;synapse part;synaptic membrane;trans-Golgi network		1	1	1	0.5	0.5	0.5	326.74	0	3.0673	435400000	6	2936	280220	0	0	90894	414730	116740	640320	157500	574000	Q9EPN1	Q9EPN1
Nck-associated protein 1	Nckap1	NaN	NaN	NaN	NaN	NaN	NaN	NaN	NaN	NaN	actin cytoskeleton organization;actin filament-based process;ameboidal cell migration;anatomical structure development;anatomical structure formation involved in morphogenesis;anatomical structure morphogenesis;anterior/posterior axis specification;anterior/posterior axis specification, embryo;anterior/posterior pattern specification;apical protein localization;asymmetric protein localization;axi…	binding;protein binding;protein complex binding	adherens junction;anchoring junction;cell junction;cell part;cell projection;cell projection membrane;cell projection part;cell-substrate adherens junction;cell-substrate junction;cytoplasmic part;extracellular membrane-bounded organelle;extracellular organelle;extracellular region part;extracellular vesicular exosome;focal adhesion;integral to membrane;intracellular part;intrinsic to membrane;la…	Regulation of actin cytoskeleton	1	1	1	1	1	1	129.51	0	18.376	136870000	5	1134	0	0	0	0	0	0	0	0	0	A2AS98;P28660	A2AS98;P28660
Nestin	Nes	NaN	NaN	NaN	23.2578	22.3408	21.8801	20.8338	23.1564	22.862	anatomical structure development;anatomical structure morphogenesis;biological regulation;brain development;camera-type eye development;cell cycle process;cell part morphogenesis;cell projection morphogenesis;cell projection organization;cell proliferation;cellular component morphogenesis;cellular component organization;cellular component organization at cellular level;cellular component organiza…	binding;intermediate filament binding;protein binding;protein complex binding;structural molecule activity	cell part;cytoplasm;cytoskeletal part;intermediate filament;intracellular;intracellular organelle part;intracellular part;macromolecular complex;organelle part;protein complex		3	3	3	3.4	3.4	3.4	207.12	0	15.249	199000000	11	1864	0	0	0	165990	365280	184390	136500	391610	582280	Q6P5H2	Q6P5H2
Nucleoside diphosphate kinase;Nucleoside diphosphate kinase A	Nme1	NaN	NaN	NaN	17.6196	NaN	NaN	NaN	17.5228	17.0043	anatomical structure development;biological regulation;biosynthetic process;body fluid secretion;catabolic process;cell differentiation;cellular biosynthetic process;cellular catabolic process;cellular component organization;cellular component organization or biogenesis;cellular developmental process;cellular macromolecule catabolic process;cellular macromolecule metabolic process;cellular membra…	adenyl nucleotide binding;adenyl ribonucleotide binding;ATP binding;binding;catalytic activity;cation binding;deoxyribonuclease activity;GTP binding;guanyl nucleotide binding;guanyl ribonucleotide binding;hydrolase activity;hydrolase activity, acting on ester bonds;identical protein binding;ion binding;kinase activity;magnesium ion binding;metal ion binding;nuclease activity;nucleobase-containing…	cell part;cell projection membrane;cell projection part;cytoplasmic part;cytosol;extracellular membrane-bounded organelle;extracellular organelle;extracellular region part;extracellular vesicular exosome;intracellular membrane-bounded organelle;intracellular organelle;intracellular part;leading edge membrane;membrane;membrane part;membrane-bounded organelle;membrane-bounded vesicle;mitochondrion;…	Purine metabolism;Pyrimidine metabolism	6	1	1	44.9	7.9	7.9	14.092	0.006012	2.186	19229000	2	127	0	0	0	57760	0	0	0	128180	71522	Q5NC80;Q5NC81;P15532;Q5NC79	Q5NC80;Q5NC81;P15532;Q5NC79
Nucleoside diphosphate kinase;Nucleoside diphosphate kinase B	Nme2;Gm20390	18.9511	22.4255	21.1456	23.7337	21.3157	20.956	21.0778	22.713	22.3955	biological regulation;biosynthetic process;cell surface receptor linked signaling pathway;cellular biosynthetic process;cellular metabolic process;cellular nitrogen compound biosynthetic process;cellular nitrogen compound metabolic process;cellular process;cellular response to stimulus;CTP biosynthetic process;CTP metabolic process;GTP biosynthetic process;GTP metabolic process;heterocycle biosyn…	adenyl nucleotide binding;adenyl ribonucleotide binding;ATP binding;binding;catalytic activity;cation binding;ion binding;kinase activity;metal ion binding;nucleobase-containing compound kinase activity;nucleoside diphosphate kinase activity;nucleotide binding;phosphotransferase activity, alcohol group as acceptor;phosphotransferase activity, nitrogenous group as acceptor;phosphotransferase activ…	cell part;cell periphery;cell projection;cytoplasm;cytoplasmic part;cytosol;extracellular membrane-bounded organelle;extracellular organelle;extracellular region part;extracellular vesicular exosome;intracellular membrane-bounded organelle;intracellular organelle;intracellular part;lamellipodium;membrane;membrane-bounded organelle;membrane-bounded vesicle;mitochondrion;myelin sheath;nucleus;organ…	Purine metabolism;Pyrimidine metabolism	8	8	3	52.6	52.6	21.7	17.363	0	27.493	528740000	24	152	135910	29715	6937.1	4210700	2820300	571460	248980	2658100	3359400	Q5NC82;E9PZF0;Q01768	Q5NC82;E9PZF0;Q01768
Epididymal secretory protein E1	Npc2	NaN	NaN	NaN	22.2347	23.1451	22.517	22.7893	22.6389	23.2564	alcohol metabolic process;biological regulation;chemical homeostasis;cholesterol efflux;cholesterol homeostasis;cholesterol metabolic process;cholesterol transport;establishment of localization;establishment of localization in cell;homeostatic process;intracellular cholesterol transport;intracellular lipid transport;intracellular sterol transport;intracellular transport;lipid homeostasis;lipid me…	binding;cholesterol binding;enzyme binding;lipid binding;protein binding;steroid binding;sterol binding	cell part;cytoplasmic part;endoplasmic reticulum;extracellular membrane-bounded organelle;extracellular organelle;extracellular region part;extracellular vesicular exosome;intracellular membrane-bounded organelle;intracellular organelle;intracellular part;lysosome;lytic vacuole;membrane-bounded organelle;membrane-bounded vesicle;organelle;vacuole;vesicle	Lysosome	3	3	3	24.8	24.8	24.8	16.442	0	10.652	319040000	11	149	0	0	0	994450	5581700	1613500	9901400	4936000	14376000	Q9Z0J0	Q9Z0J0
Nucleophosmin	Npm1	NaN	NaN	NaN	NaN	NaN	NaN	19.755	21.565	22.2163	aging;biological regulation;cell aging;cell cycle process;cell growth;cell volume homeostasis;cellular component assembly;cellular component assembly at cellular level;cellular component biogenesis;cellular component biogenesis at cellular level;cellular component organization;cellular component organization at cellular level;cellular component organization or biogenesis;cellular component organi…	binding;DNA binding;enzyme binding;enzyme inhibitor activity;enzyme regulator activity;histone binding;identical protein binding;kinase binding;kinase inhibitor activity;kinase regulator activity;NF-kappaB binding;nucleic acid binding;protein binding;protein binding transcription factor activity;protein dimerization activity;protein heterodimerization activity;protein homodimerization activity;pr…	adherens junction;anchoring junction;cell junction;cell part;cell-substrate adherens junction;cell-substrate junction;centrosome;cytoplasm;cytoplasmic part;cytoskeletal part;cytosol;focal adhesion;granular component;intracellular membrane-bounded organelle;intracellular non-membrane-bounded organelle;intracellular organelle;intracellular organelle part;intracellular part;large ribosomal subunit;m…		3	3	3	22.6	22.6	22.6	28.385	0	16.758	132990000	6	257	0	0	0	0	0	0	101120	698000	3058900	Q9DAY9;Q5SQB0;Q5SQB5;Q5SQB7;Q61937;E9Q5T3	Q9DAY9;Q5SQB0;Q5SQB5;Q5SQB7;Q61937
NAD(P)H dehydrogenase [quinone] 1	Nqo1	19.3645	NaN	NaN	24.9928	23.3538	22.6013	21.7663	25.3375	23.3953	aging;biological regulation;developmental process;metabolic process;negative regulation of catalytic activity;negative regulation of molecular function;oxidation-reduction process;positive regulation of apoptosis;positive regulation of biological process;positive regulation of cell death;positive regulation of cellular process;positive regulation of neuron apoptosis;positive regulation of program…	antioxidant activity;binding;catalytic activity;identical protein binding;NAD(P)H dehydrogenase (quinone) activity;oxidoreductase activity;oxidoreductase activity, acting on NADH or NADPH;oxidoreductase activity, acting on NADH or NADPH, quinone or similar compound as acceptor;oxidoreductase activity, acting on superoxide radicals as acceptor;protein binding;superoxide dismutase activity	cell body;cell part;cytoplasm;cytoplasmic part;cytosol;extracellular membrane-bounded organelle;extracellular organelle;extracellular region part;extracellular vesicular exosome;intracellular part;membrane-bounded organelle;membrane-bounded vesicle;neuronal cell body;organelle;vesicle		8	8	8	26.3	26.3	26.3	30.959	0	19.086	569770000	23	274	24949	0	0	6411300	5355900	2100400	2456500	10880000	9013900	Q542Y0;Q64669	Q542Y0;Q64669
GTPase NRas;GTPase KRas;GTPase KRas, N-terminally processed	Nras;Kras	NaN	NaN	NaN	NaN	NaN	NaN	NaN	NaN	NaN	actin cytoskeleton organization;actin filament-based process;anatomical structure homeostasis;anatomical structure morphogenesis;associative learning;behavior;biological regulation;branching morphogenesis of a tube;cell communication;cell differentiation;cell-cell signaling;cellular component organization;cellular component organization at cellular level;cellular component organization or biogene…	binding;catalytic activity;GTP binding;GTPase activity;guanyl nucleotide binding;guanyl ribonucleotide binding;hydrolase activity;hydrolase activity, acting on acid anhydrides;hydrolase activity, acting on acid anhydrides, in phosphorus-containing anhydrides;nucleoside-triphosphatase activity;nucleotide binding;protein binding;protein complex binding;purine nucleotide binding;purine ribonucleosid…	adherens junction;anchoring junction;cell junction;cell part;cell-substrate adherens junction;cell-substrate junction;cytoplasm;cytoplasmic part;extracellular membrane-bounded organelle;extracellular organelle;extracellular region part;extracellular vesicular exosome;extrinsic to internal side of plasma membrane;extrinsic to membrane;extrinsic to plasma membrane;focal adhesion;Golgi apparatus;Gol…	Acute myeloid leukemia;Aldosterone-regulated sodium reabsorption;Axon guidance;B cell receptor signaling pathway;Bladder cancer;Chemokine signaling pathway;Chronic myeloid leukemia;Colorectal cancer;Dorso-ventral axis formation;Endometrial cancer;ErbB signaling pathway;Fc epsilon RI signaling pathway;Gap junction;Glioma;GnRH signaling pathway;Hepatitis C;Insulin signaling pathway;Long-term depres…	2	2	2	14	14	14	16.835	0	4.3404	229410000	13	150	0	0	0	0	0	0	0	0	0	A0A0G2JE25;A0A0G2JGP4;Q9D091;P08556;P32883	A0A0G2JE25;A0A0G2JGP4;Q9D091;P08556;P32883
Nucleobindin-1	Nucb1	18.0926	NaN	NaN	26.6992	27.4483	28.0778	27.0396	27.7404	27.2977		binding;calcium ion binding;cation binding;DNA binding;ion binding;metal ion binding;nucleic acid binding	cell part;cytoplasmic part;cytoskeleton;endoplasmic reticulum-Golgi intermediate compartment;extracellular membrane-bounded organelle;extracellular organelle;extracellular region part;extracellular space;extracellular vesicular exosome;Golgi apparatus;intracellular membrane-bounded organelle;intracellular non-membrane-bounded organelle;intracellular organelle;intracellular part;membrane;membrane-…		25	25	25	57.5	57.5	57.5	53.408	0	112.62	5611100000	185	459	33311	0	0	9153200	38962000	25058000	36582000	32248000	35395000	Q02819;H3BK79;D3Z7D7;D3Z1N1	Q02819;H3BK79
Nuclear migration protein nudC	Nudc	NaN	NaN	NaN	21.2805	20.407	20.3483	20.4191	22.3074	21.009	cell cycle phase;cell cycle process;cell division;cellular component organization;cellular component organization at cellular level;cellular component organization or biogenesis;cellular component organization or biogenesis at cellular level;cellular process;mitosis;nuclear division;organelle fission;organelle organization		cell part;cytoplasm;cytoskeletal part;intracellular membrane-bounded organelle;intracellular organelle;intracellular organelle part;intracellular part;macromolecular complex;membrane-bounded organelle;microtubule;nucleus;organelle;organelle part;protein complex		2	2	2	7.8	7.8	7.8	38.358	0.0021786	2.8023	73297000	4	332	0	0	0	350080	398680	142680	656230	967690	490080	O35685	O35685
Prolyl 4-hydroxylase subunit alpha-1	P4ha1	NaN	NaN	NaN	18.872	18.6149	NaN	NaN	20.19	18.1822	4-hydroxyproline metabolic process;amine metabolic process;carboxylic acid metabolic process;cellular amine metabolic process;cellular amino acid metabolic process;cellular component organization;cellular component organization at cellular level;cellular component organization or biogenesis;cellular component organization or biogenesis at cellular level;cellular ketone metabolic process;cellular …	binding;carboxylic acid binding;catalytic activity;cation binding;dioxygenase activity;ion binding;iron ion binding;L-ascorbic acid binding;metal ion binding;oxidoreductase activity;oxidoreductase activity, acting on paired donors, with incorporation or reduction of molecular oxygen;oxidoreductase activity, acting on paired donors, with incorporation or reduction of molecular oxygen, 2-oxoglutara…	cell part;cytoplasmic part;endoplasmic reticulum;endoplasmic reticulum lumen;endoplasmic reticulum part;intracellular membrane-bounded organelle;intracellular organelle;intracellular organelle lumen;intracellular organelle part;intracellular part;macromolecular complex;membrane;membrane-bounded organelle;membrane-enclosed lumen;mitochondrion;organelle;organelle lumen;organelle part;procollagen-pr…	Arginine and proline metabolism	1	1	1	2.4	2.4	2.4	51.753	0	4.6595	10219000	1	454	0	0	0	49916	50905	0	0	120420	32780	E9Q7B0;Q60715	E9Q7B0;Q60715
Protein disulfide-isomerase	P4hb	NaN	NaN	NaN	28.6319	27.2364	27.895	26.7184	28.7541	27.3077	4-hydroxyproline metabolic process;amine metabolic process;biological regulation;carboxylic acid metabolic process;cell redox homeostasis;cellular amine metabolic process;cellular amino acid metabolic process;cellular homeostasis;cellular ketone metabolic process;cellular macromolecule metabolic process;cellular metabolic process;cellular modified amino acid metabolic process;cellular nitrogen co…	catalytic activity;intramolecular oxidoreductase activity;intramolecular oxidoreductase activity, interconverting keto- and enol-groups;intramolecular oxidoreductase activity, transposing S-S bonds;isomerase activity;oxidoreductase activity;oxidoreductase activity, acting on paired donors, with incorporation or reduction of molecular oxygen;oxidoreductase activity, acting on paired donors, with i…	adherens junction;anchoring junction;cell junction;cell part;cell-substrate adherens junction;cell-substrate junction;cytoplasmic membrane-bounded vesicle;cytoplasmic part;cytoplasmic vesicle;endoplasmic reticulum;endoplasmic reticulum chaperone complex;endoplasmic reticulum lumen;endoplasmic reticulum part;endoplasmic reticulum-Golgi intermediate compartment;extracellular membrane-bounded organe…	Protein processing in endoplasmic reticulum	26	26	26	49.9	49.9	49.9	57.058	0	202.49	8008700000	235	509	0	0	0	26351000	28013000	19633000	20863000	59220000	35720000	P09103;E9Q8G8	P09103
Poly(rC)-binding protein 1;Poly(rC)-binding protein 2;Poly(rC)-binding protein 3	Pcbp1;Pcbp3;Pcbp2	NaN	NaN	NaN	19.5387	19.1724	18.9072	18.787	19.2357	20.51	biological regulation;catabolic process;cellular catabolic process;cellular macromolecule catabolic process;cellular macromolecule metabolic process;cellular metabolic process;cellular nitrogen compound metabolic process;cellular process;defense response;defense response to virus;immune effector process;immune response;immune system process;innate immune response;macromolecule catabolic process;m…	binding;DNA binding;enzyme binding;nucleic acid binding;protein binding;RNA binding;single-stranded DNA binding;structure-specific DNA binding;translation activator activity;translation regulator activity;translation regulator activity, nucleic acid binding;ubiquitin protein ligase binding	adherens junction;anchoring junction;cell junction;cell part;cell-substrate adherens junction;cell-substrate junction;cytoplasm;cytoplasmic part;cytosol;extracellular membrane-bounded organelle;extracellular organelle;extracellular region part;extracellular vesicular exosome;focal adhesion;intracellular membrane-bounded organelle;intracellular organelle;intracellular organelle part;intracellular …	Spliceosome	2	2	2	6.7	6.7	6.7	37.497	0	4.267	24220000	2	356	0	0	0	111670	217850	62967	162560	143510	454790	P60335;E9Q7D8;Q61990;P57722	P60335;E9Q7D8;Q61990;P57722
Proliferating cell nuclear antigen	Pcna	NaN	NaN	NaN	23.2548	21.932	21.2492	21.4261	23.2371	23.0746	base-excision repair, gap-filling;biological regulation;biosynthetic process;cellular biosynthetic process;cellular macromolecule biosynthetic process;cellular macromolecule metabolic process;cellular metabolic process;cellular nitrogen compound metabolic process;cellular process;cellular response to abiotic stimulus;cellular response to chemical stimulus;cellular response to light stimulus;cellu…	binding;catalytic activity;chromatin binding;damaged DNA binding;dinucleotide insertion or deletion binding;DNA binding;DNA insertion or deletion binding;DNA N-glycosylase activity;DNA polymerase binding;DNA polymerase processivity factor activity;double-stranded DNA binding;enzyme binding;enzyme regulator activity;hydrolase activity;hydrolase activity, acting on glycosyl bonds;hydrolase activity…	cell part;centrosome;chromosomal part;cyclin-dependent protein kinase holoenzyme complex;cytoplasm;cytoplasmic part;cytoskeletal part;extracellular membrane-bounded organelle;extracellular organelle;extracellular region part;extracellular vesicular exosome;intracellular;intracellular membrane-bounded organelle;intracellular non-membrane-bounded organelle;intracellular organelle;intracellular orga…	Base excision repair;Cell cycle;DNA replication;Mismatch repair;Nucleotide excision repair	2	2	2	8.8	8.8	8.8	28.785	0	5.3922	217690000	10	261	0	0	0	1426600	2034300	498390	1977000	2232000	3359900	Q542J9;P17918	Q542J9;P17918
Procollagen C-endopeptidase enhancer 1	Pcolce	22.7116	NaN	22.9456	24.826	25.0739	22.9878	25.3476	25.3927	25.7264	biological regulation;macromolecule metabolic process;metabolic process;positive regulation of catalytic activity;positive regulation of hydrolase activity;positive regulation of molecular function;positive regulation of peptidase activity;primary metabolic process;protein metabolic process;proteolysis;regulation of biological process;regulation of catalytic activity;regulation of hydrolase activ…	binding;carbohydrate binding;collagen binding;enzyme activator activity;enzyme regulator activity;glycosaminoglycan binding;heparin binding;pattern binding;peptidase activator activity;peptidase regulator activity;polysaccharide binding;protein binding	collagen;extracellular matrix;extracellular matrix part;extracellular membrane-bounded organelle;extracellular organelle;extracellular region part;extracellular space;extracellular vesicular exosome;membrane-bounded organelle;membrane-bounded vesicle;organelle;vesicle		10	10	10	24.1	24.1	24.1	50.167	0	65.561	1547000000	74	468	317630	0	6104.9	2686500	9646300	375250	12664000	8014600	20202000	Q3UIP2;Q61398;D3YUE2;D3YZE3;D3YWH0;A0A0G2JE29	Q3UIP2;Q61398;D3YUE2;D3YZE3;D3YWH0;A0A0G2JE29
Protein disulfide-isomerase A3	Pdia3	18.0949	NaN	NaN	25.7071	24.2688	23.3453	23.6964	26.3278	24.6074	biological regulation;cell redox homeostasis;cellular homeostasis;cellular macromolecule metabolic process;cellular metabolic process;cellular process;cellular protein metabolic process;cellular response to stimulus;cellular response to stress;homeostatic process;macromolecule metabolic process;metabolic process;primary metabolic process;protein folding;protein metabolic process;regulation of bio…	catalytic activity;intramolecular oxidoreductase activity;intramolecular oxidoreductase activity, interconverting keto- and enol-groups;intramolecular oxidoreductase activity, transposing S-S bonds;isomerase activity;protein disulfide isomerase activity	adherens junction;anchoring junction;cell junction;cell part;cell surface;cell-substrate adherens junction;cell-substrate junction;cytoplasmic membrane-bounded vesicle;cytoplasmic part;cytoplasmic vesicle;endoplasmic reticulum;endoplasmic reticulum lumen;endoplasmic reticulum part;extracellular membrane-bounded organelle;extracellular organelle;extracellular region part;extracellular vesicular ex…	Antigen processing and presentation;Protein processing in endoplasmic reticulum	15	15	15	36.2	36.2	36.2	56.678	0	54.316	1208500000	71	505	9956.5	0	0	3437300	4614400	1223400	3553000	8326700	9342100	P27773;F6Q404	P27773
Protein disulfide-isomerase A4	Pdia4	NaN	NaN	NaN	22.6489	20.1052	NaN	19.9884	20.9555	20.6411	biological regulation;cell redox homeostasis;cellular homeostasis;cellular macromolecule metabolic process;cellular metabolic process;cellular process;cellular protein metabolic process;cellular response to stimulus;cellular response to stress;chaperone-mediated protein folding;homeostatic process;macromolecule metabolic process;metabolic process;primary metabolic process;protein folding;protein …	catalytic activity;intramolecular oxidoreductase activity;intramolecular oxidoreductase activity, interconverting keto- and enol-groups;intramolecular oxidoreductase activity, transposing S-S bonds;isomerase activity;protein disulfide isomerase activity	cell part;cell surface;cytoplasmic membrane-bounded vesicle;cytoplasmic part;cytoplasmic vesicle;endoplasmic reticulum;endoplasmic reticulum chaperone complex;endoplasmic reticulum lumen;endoplasmic reticulum part;intracellular membrane-bounded organelle;intracellular organelle;intracellular organelle lumen;intracellular organelle part;intracellular part;macromolecular complex;melanosome;membrane…	Protein processing in endoplasmic reticulum;Vibrio cholerae infection	2	2	2	3.3	3.3	3.3	72.369	0	4.1856	69217000	1	641	0	0	0	268680	184850	18292	162990	481860	498700	A0A0R4J0Z1;P08003	A0A0R4J0Z1;P08003
Protein disulfide-isomerase A6	Pdia6	NaN	NaN	NaN	23.2414	22.2084	22.2019	21.4573	23.5599	23.1189	apoptotic cell clearance;biological adhesion;biological regulation;cell activation;cell adhesion;cell redox homeostasis;cell-cell adhesion;cellular component organization;cellular component organization or biogenesis;cellular homeostasis;cellular macromolecule metabolic process;cellular membrane organization;cellular metabolic process;cellular process;cellular protein metabolic process;cellular r…	catalytic activity;intramolecular oxidoreductase activity;intramolecular oxidoreductase activity, interconverting keto- and enol-groups;intramolecular oxidoreductase activity, transposing S-S bonds;isomerase activity;protein disulfide isomerase activity	cell part;cytoplasmic membrane-bounded vesicle;cytoplasmic part;cytoplasmic vesicle;endoplasmic reticulum;endoplasmic reticulum chaperone complex;endoplasmic reticulum lumen;endoplasmic reticulum part;endoplasmic reticulum-Golgi intermediate compartment;extracellular membrane-bounded organelle;extracellular organelle;extracellular region part;extracellular vesicular exosome;intracellular membrane…	Protein processing in endoplasmic reticulum	5	5	5	15.5	15.5	15.5	48.689	0	16.081	216590000	9	445	0	0	0	1102300	1213000	469810	1143300	2177200	2060000	Q3TML0;Q922R8	Q3TML0;Q922R8
PDZ and LIM domain protein 1	Pdlim1	NaN	NaN	NaN	20.9159	20.9272	NaN	21.0633	21.5097	21.7937	biological regulation;regulation of biological process;regulation of biosynthetic process;regulation of cellular biosynthetic process;regulation of cellular macromolecule biosynthetic process;regulation of cellular metabolic process;regulation of cellular process;regulation of gene expression;regulation of macromolecule biosynthetic process;regulation of macromolecule metabolic process;regulation…	binding;cation binding;ion binding;metal ion binding;protein binding transcription factor activity;transcription coactivator activity;transcription cofactor activity;transcription factor binding transcription factor activity;transition metal ion binding;zinc ion binding	adherens junction;anchoring junction;cell junction;cell part;cell-substrate adherens junction;cell-substrate junction;cytoplasm;cytoskeleton;focal adhesion;intracellular non-membrane-bounded organelle;intracellular organelle;intracellular organelle part;intracellular part;macromolecular complex;non-membrane-bounded organelle;nuclear part;nucleoplasm part;organelle;organelle part;protein complex;t…		2	2	2	21.2	21.2	21.2	21.368	0	14.542	73392000	2	198	0	0	0	468780	1283400	0	315960	1512700	3091100	S4R1V0;O70400	S4R1V0;O70400
Phosphatidylethanolamine-binding protein 1;Hippocampal cholinergic neurostimulating peptide	Pebp1	NaN	NaN	NaN	25.5853	24.7985	24.8106	24.1847	25.6678	25.5472	aging;anatomical structure development;behavior;biological regulation;brain development;cell maturation;cellular developmental process;cellular process;cellular process involved in reproduction;cellular response to stimulus;developmental maturation;developmental process;developmental process involved in reproduction;eating behavior;feeding behavior;intracellular protein kinase cascade;intracellul…	adenyl nucleotide binding;adenyl ribonucleotide binding;ATP binding;binding;endopeptidase inhibitor activity;endopeptidase regulator activity;enzyme binding;enzyme inhibitor activity;enzyme regulator activity;kinase binding;lipid binding;nucleotide binding;peptidase inhibitor activity;peptidase regulator activity;protein binding;protein kinase binding;purine nucleotide binding;purine ribonucleosi…	apical part of cell;axon part;axon terminus;cell body;cell part;cell projection part;cell surface;clathrin-coated vesicle;coated vesicle;cytoplasmic membrane-bounded vesicle;cytoplasmic part;cytoplasmic vesicle;endoplasmic reticulum;extracellular membrane-bounded organelle;extracellular organelle;extracellular region part;extracellular space;extracellular vesicular exosome;Golgi apparatus;intrace…		6	6	6	48.7	48.7	48.7	20.83	0	67.323	1283600000	49	187	0	0	0	13917000	18221000	9319700	14101000	23541000	40704000	Q5EBQ2;P70296;D3Z1V4;D6RHS6	Q5EBQ2;P70296;D3Z1V4;D6RHS6
Phosphoglycerate mutase 1;Phosphoglycerate mutase 2	Pgam1;Pgam2	NaN	22.7654	NaN	25.0172	23.64	23.3079	23.051	23.8463	22.8383	alcohol biosynthetic process;alcohol catabolic process;alcohol metabolic process;biological regulation;biosynthetic process;carbohydrate biosynthetic process;carbohydrate catabolic process;carbohydrate metabolic process;catabolic process;cellular biosynthetic process;cellular carbohydrate biosynthetic process;cellular carbohydrate catabolic process;cellular carbohydrate metabolic process;cellular…	2,3-bisphosphoglycerate-dependent phosphoglycerate mutase activity;binding;bisphosphoglycerate 2-phosphatase activity;bisphosphoglycerate mutase activity;bisphosphoglycerate phosphatase activity;catalytic activity;cofactor binding;enzyme binding;hydrolase activity;hydrolase activity, acting on ester bonds;intramolecular transferase activity;intramolecular transferase activity, phosphotransferases…	cell part;cytoplasm;cytoplasmic part;cytosol;extracellular membrane-bounded organelle;extracellular organelle;extracellular region part;extracellular vesicular exosome;intracellular membrane-bounded organelle;intracellular organelle;intracellular part;membrane;membrane-bounded organelle;membrane-bounded vesicle;myelin sheath;nucleus;organelle;vesicle	Glycolysis / Gluconeogenesis;Methane metabolism	8	8	8	37.8	37.8	37.8	28.832	0	24.19	515940000	35	254	0	8920.3	0	5053200	6251100	2275100	4171500	4914000	4851300	Q3U7Z6;Q9DBJ1;Q5NCI4;O70250	Q3U7Z6;Q9DBJ1;Q5NCI4;O70250
6-phosphogluconate dehydrogenase, decarboxylating	Pgd	NaN	NaN	NaN	24.0084	22.7532	21.3041	21.2104	24.2927	24.0284	alcohol biosynthetic process;alcohol catabolic process;alcohol metabolic process;aldonic acid metabolic process;biosynthetic process;carbohydrate biosynthetic process;carbohydrate catabolic process;carbohydrate metabolic process;carboxylic acid metabolic process;catabolic process;cellular biosynthetic process;cellular carbohydrate biosynthetic process;cellular carbohydrate catabolic process;cellu…	binding;catalytic activity;coenzyme binding;cofactor binding;NADP binding;nucleotide binding;oxidoreductase activity;oxidoreductase activity, acting on CH-OH group of donors;oxidoreductase activity, acting on the CH-OH group of donors, NAD or NADP as acceptor;phosphogluconate dehydrogenase (decarboxylating) activity	cell part;cytoplasm;extracellular membrane-bounded organelle;extracellular organelle;extracellular region part;extracellular vesicular exosome;intracellular membrane-bounded organelle;intracellular organelle;intracellular part;membrane-bounded organelle;membrane-bounded vesicle;nucleus;organelle;vesicle	Glutathione metabolism;Pentose phosphate pathway	5	5	5	14.1	14.1	14.1	53.247	0	30.453	385750000	23	483	0	0	0	1245900	1779800	227540	1397400	3163700	4486500	Q9DCD0	Q9DCD0
Phosphoglycerate kinase 1;Phosphoglycerate kinase;Phosphoglycerate kinase 2	Pgk1;Pgk2	NaN	NaN	19.9671	19.6587	17.5304	17.4269	17.9353	18.4619	19.3779	alcohol catabolic process;alcohol metabolic process;carbohydrate catabolic process;carbohydrate metabolic process;catabolic process;cell motility;cellular carbohydrate catabolic process;cellular carbohydrate metabolic process;cellular component movement;cellular metabolic process;cellular process;generation of precursor metabolites and energy;glucose catabolic process;glucose metabolic process;gl…	adenyl nucleotide binding;adenyl ribonucleotide binding;ATP binding;binding;catalytic activity;kinase activity;nucleotide binding;phosphoglycerate kinase activity;phosphotransferase activity, carboxyl group as acceptor;purine nucleotide binding;purine ribonucleoside triphosphate binding;purine ribonucleotide binding;ribonucleotide binding;transferase activity;transferase activity, transferring ph…	cell part;cell projection;cell projection part;cilium;cytoplasm;extracellular membrane-bounded organelle;extracellular organelle;extracellular region part;extracellular vesicular exosome;flagellar fibrous sheath;flagellum part;intracellular membrane-bounded organelle;intracellular organelle;intracellular organelle part;intracellular part;membrane-bounded organelle;membrane-bounded vesicle;microtu…	Carbon fixation in photosynthetic organisms;Glycolysis / Gluconeogenesis	2	2	2	6.7	6.7	6.7	44.55	0	10.985	22526000	5	417	0	0	2342.2	60692	22109	16321	40355	65350	134480	P09411;S4R2M7;P09041	P09411;S4R2M7;P09041
Phosphoglucomutase-1	Pgm1;Pgm2	NaN	26.2555	22.7908	21.2087	20.7514	22.0014	21.8574	22.4411	23.0683	alcohol catabolic process;alcohol metabolic process;biosynthetic process;carbohydrate biosynthetic process;carbohydrate catabolic process;carbohydrate metabolic process;catabolic process;cellular biosynthetic process;cellular carbohydrate biosynthetic process;cellular carbohydrate catabolic process;cellular carbohydrate metabolic process;cellular glucan metabolic process;cellular macromolecule bi…	binding;catalytic activity;cation binding;intramolecular transferase activity;intramolecular transferase activity, phosphotransferases;ion binding;isomerase activity;magnesium ion binding;metal ion binding;phosphoglucomutase activity	actin cytoskeleton;cell part;cytoplasmic part;cytoskeleton;cytosol;extracellular membrane-bounded organelle;extracellular organelle;extracellular region part;extracellular vesicular exosome;intracellular non-membrane-bounded organelle;intracellular organelle;intracellular part;membrane-bounded organelle;membrane-bounded vesicle;non-membrane-bounded organelle;organelle;vesicle	Amino sugar and nucleotide sugar metabolism;Galactose metabolism;Glycolysis / Gluconeogenesis;Pentose phosphate pathway;Purine metabolism;Starch and sucrose metabolism;Streptomycin biosynthesis	3	3	3	6.9	6.9	6.9	61.417	0	6.2799	88048000	4	562	0	77047	61873	241750	219380	81754	425050	566430	582650	Q9D0F9;A2CEK3	Q9D0F9;A2CEK3
Phosphatidylinositol 4,5-bisphosphate 3-kinase catalytic subunit gamma isoform	Pik3cg	NaN	NaN	NaN	NaN	NaN	NaN	NaN	NaN	NaN	adaptive immune response;anatomical structure formation involved in morphogenesis;angiogenesis;biological adhesion;biological regulation;calcium ion homeostasis;cation homeostasis;cell adhesion;cell chemotaxis;cell migration;cell motility;cell surface receptor linked signaling pathway;cell-cell adhesion;cellular calcium ion homeostasis;cellular cation homeostasis;cellular chemical homeostasis;cel…	1-phosphatidylinositol-3-kinase activity;adenyl nucleotide binding;adenyl ribonucleotide binding;ATP binding;binding;catalytic activity;ephrin receptor binding;inositol or phosphatidylinositol kinase activity;kinase activity;lipid kinase activity;nucleotide binding;phosphatidylinositol 3-kinase activity;phosphatidylinositol kinase activity;phosphatidylinositol phosphate kinase activity;phosphatid…	1-phosphatidylinositol-4-phosphate 3-kinase, class IB complex;cell part;cytoplasm;cytoplasmic part;cytosolic part;intracellular part;macromolecular complex;membrane;phosphatidylinositol 3-kinase complex;plasma membrane;protein complex	Acute myeloid leukemia;Aldosterone-regulated sodium reabsorption;Amoebiasis;Apoptosis;B cell receptor signaling pathway;Bacterial invasion of epithelial cells;Carbohydrate digestion and absorption;Chagas disease (American trypanosomiasis);Chemokine signaling pathway;Chronic myeloid leukemia;Colorectal cancer;Endometrial cancer;ErbB signaling pathway;Fc epsilon RI signaling pathway;Fc gamma R-medi…	1	1	1	1.9	1.9	1.9	126.4	0	7.2015	29435000	4	1102	0	0	0	0	0	0	0	0	0	Q9JHG7	Q9JHG7
Phosphoinositide 3-kinase regulatory subunit 4	Pik3r4	NaN	NaN	NaN	NaN	NaN	NaN	NaN	NaN	NaN	autophagy;catabolic process;cell communication;cellular catabolic process;cellular component organization;cellular component organization at cellular level;cellular component organization or biogenesis;cellular component organization or biogenesis at cellular level;cellular macromolecule metabolic process;cellular metabolic process;cellular process;cellular protein metabolic process;cellular resp…	adenyl nucleotide binding;adenyl ribonucleotide binding;ATP binding;binding;catalytic activity;kinase activity;nucleotide binding;phosphotransferase activity, alcohol group as acceptor;protein kinase activity;protein serine/threonine kinase activity;purine nucleotide binding;purine ribonucleoside triphosphate binding;purine ribonucleotide binding;ribonucleotide binding;transferase activity;transf…	axoneme;cell part;cell projection part;cytoplasmic part;cytosolic part;endosome;intracellular membrane-bounded organelle;intracellular organelle;intracellular organelle part;intracellular part;late endosome;macromolecular complex;membrane;membrane part;membrane-bounded organelle;nuclear part;nuclear pore;nucleus-vacuole junction;organelle;organelle membrane contact site;organelle part;phosphatidy…	Regulation of autophagy	1	1	1	0.7	0.7	0.7	152.6	0	4.4908	162910000	6	1358	0	0	0	0	0	0	0	0	0	Q8VD65	Q8VD65
Pyruvate kinase PKM	Pkm	20.5698	24.3135	23.953	24.7104	23.5298	22.0627	23.1465	25.3888	24.5833	alcohol catabolic process;alcohol metabolic process;anatomical structure development;ATP biosynthetic process;ATP metabolic process;biosynthetic process;carbohydrate catabolic process;carbohydrate metabolic process;carboxylic acid biosynthetic process;carboxylic acid metabolic process;catabolic process;cell death;cellular biosynthetic process;cellular carbohydrate catabolic process;cellular carbo…	adenyl nucleotide binding;adenyl ribonucleotide binding;alkali metal ion binding;antigen binding;ATP binding;binding;catalytic activity;cation binding;ion binding;kinase activity;magnesium ion binding;metal ion binding;MHC class II protein complex binding;MHC protein complex binding;nucleotide binding;phosphotransferase activity, alcohol group as acceptor;potassium ion binding;purine nucleotide b…	cell part;cell projection;cilium;cytoplasm;cytoplasmic part;cytosol;extracellular matrix;extracellular membrane-bounded organelle;extracellular organelle;extracellular region part;extracellular vesicular exosome;intracellular membrane-bounded organelle;intracellular organelle;intracellular part;membrane;membrane-bounded organelle;membrane-bounded vesicle;mitochondrion;myelin sheath;nucleus;organe…	Carbon fixation in photosynthetic organisms;Glycolysis / Gluconeogenesis;Insulin signaling pathway;Maturity onset diabetes of the young;Purine metabolism;Pyruvate metabolism;Type II diabetes mellitus	18	18	18	46.3	46.3	46.3	57.844	0	94.859	884290000	57	531	24291	29027	18270	2618500	3479300	333770	1746000	4307900	5934400	P52480;E9Q509;G3X925;P53657	P52480
Plectin	Plec	21.2904	26.6457	28.103	27.5729	27.2144	25.5077	26.0144	28.5228	27.8821	cell junction assembly;cell junction organization;cell-substrate junction assembly;cellular component assembly;cellular component assembly at cellular level;cellular component organization;cellular component organization at cellular level;cellular component organization or biogenesis;cellular component organization or biogenesis at cellular level;cellular process;hemidesmosome assembly	ankyrin binding;binding;cytoskeletal protein binding;protein binding;structural constituent of muscle;structural molecule activity	adherens junction;anchoring junction;brush border;cell junction;cell part;cell projection;cell-substrate adherens junction;cell-substrate junction;contractile fiber;cytoplasm;cytoplasmic part;cytoskeleton;extracellular membrane-bounded organelle;extracellular organelle;extracellular region part;extracellular vesicular exosome;focal adhesion;hemidesmosome;intermediate filament cytoskeleton;intrace…		99	99	99	23.6	23.6	23.6	499.1	0	323.31	6152200000	363	4386	29613	26902	32383	1573300	3368600	620090	1832200	4832500	5761800	E9Q3W4;Q9QXS1;F6R059;E9PW24;A0A0R4J223;E9Q9J6;A0A0R4J221;A0A0R4J218	E9Q3W4;Q9QXS1
Procollagen-lysine,2-oxoglutarate 5-dioxygenase 1	Plod1	NaN	NaN	NaN	20.6536	21.1104	21.3909	21.2024	22.2403	22.2251	anatomical structure development;developmental process;epidermis development;response to chemical stimulus;response to hypoxia;response to oxygen levels;response to stimulus;response to stress;tissue development	binding;carboxylic acid binding;catalytic activity;cation binding;ion binding;iron ion binding;L-ascorbic acid binding;metal ion binding;oxidoreductase activity;oxidoreductase activity, acting on paired donors, with incorporation or reduction of molecular oxygen;oxidoreductase activity, acting on paired donors, with incorporation or reduction of molecular oxygen, 2-oxoglutarate as one donor, and …	cell part;cytoplasmic part;endoplasmic reticulum membrane;endoplasmic reticulum part;extracellular membrane-bounded organelle;extracellular organelle;extracellular region part;extracellular vesicular exosome;intracellular organelle part;intracellular part;membrane;membrane part;membrane-bounded organelle;membrane-bounded vesicle;organelle;organelle membrane;organelle part;rough endoplasmic reticu…	Lysine degradation	1	1	1	2.5	2.5	2.5	83.594	0	5.1959	118480000	4	728	0	0	0	108720	508570	157450	684000	423460	835180	Q9R0E2	Q9R0E2
Plastin-3	Pls3	20.5287	NaN	NaN	23.0073	21.2842	22.4981	21.1576	23.288	21.595	actin cytoskeleton organization;actin filament bundle assembly;actin filament organization;actin filament-based process;anatomical structure development;anatomical structure morphogenesis;biological regulation;bone development;cell activation;cell activation involved in immune response;cell migration;cell motility;cellular component assembly;cellular component assembly at cellular level;cellular …	actin binding;actin filament binding;binding;calcium ion binding;cation binding;cytoskeletal protein binding;identical protein binding;ion binding;metal ion binding;protein binding	actin cytoskeleton;actin filament;actin filament bundle;actomyosin;adherens junction;anchoring junction;cell junction;cell part;cell projection;cell projection membrane;cell projection part;cell-substrate adherens junction;cell-substrate junction;cytoplasm;cytoplasmic part;cytoskeletal part;cytoskeleton;cytosol;extracellular membrane-bounded organelle;extracellular organelle;extracellular region …		5	5	5	9.2	9.2	9.2	70.741	0	10.792	186470000	7	630	75822	0	0	642150	599180	367380	489270	1402600	951720	Q99K51;B1AX58;Q61233	Q99K51;B1AX58
Serum paraoxonase/arylesterase 1	Pon1	20.926	NaN	NaN	20.8091	21.773	20.9138	21.9743	21.0793	21.2438	alcohol metabolic process;amine metabolic process;aromatic compound catabolic process;biological regulation;blood circulation;carboxylic acid catabolic process;carboxylic acid metabolic process;catabolic process;cellular amine metabolic process;cellular aromatic compound metabolic process;cellular biogenic amine metabolic process;cellular catabolic process;cellular ketone metabolic process;cellul…	aryldialkylphosphatase activity;arylesterase activity;binding;calcium ion binding;carboxylic ester hydrolase activity;catalytic activity;cation binding;high-density lipoprotein particle binding;hydrolase activity;hydrolase activity, acting on ester bonds;identical protein binding;ion binding;lipid binding;lipoprotein particle binding;metal ion binding;phosphatase activity;phospholipid binding;pho…	blood microparticle;cell part;extracellular membrane-bounded organelle;extracellular organelle;extracellular region part;extracellular space;extracellular vesicular exosome;high-density lipoprotein particle;intracellular membrane-bounded organelle;intracellular organelle;intracellular part;macromolecular complex;membrane-bounded organelle;membrane-bounded vesicle;organelle;plasma lipoprotein part…	Aminobenzoate degradation;Bisphenol degradation	1	1	1	4.7	4.7	4.7	26.477	0.0021739	2.7881	104560000	9	236	702950	0	0	333100	1654400	380530	2284400	718140	1395100	H3BK03;P52430	H3BK03;P52430
Inorganic pyrophosphatase	Ppa1	NaN	NaN	NaN	22.0203	21.3431	21.0198	20.2866	22.9532	21.4391	cellular metabolic process;cellular process;metabolic process;phosphate-containing compound metabolic process;phosphorus metabolic process	binding;catalytic activity;cation binding;hydrolase activity;hydrolase activity, acting on acid anhydrides;hydrolase activity, acting on acid anhydrides, in phosphorus-containing anhydrides;inorganic diphosphatase activity;ion binding;magnesium ion binding;metal ion binding;pyrophosphatase activity	cell part;cytoplasm;extracellular membrane-bounded organelle;extracellular organelle;extracellular region part;extracellular vesicular exosome;intracellular part;membrane-bounded organelle;membrane-bounded vesicle;organelle;vesicle	Oxidative phosphorylation	2	2	2	10.7	10.7	10.7	32.667	0	4.1224	104600000	2	289	0	0	0	394390	387860	451870	168620	1709400	2117900	Q4FK49;Q9D819	Q4FK49;Q9D819
Peptidyl-prolyl cis-trans isomerase;Peptidyl-prolyl cis-trans isomerase A;Peptidyl-prolyl cis-trans isomerase A, N-terminally processed	Ppia;Gm5160	18.5672	25.315	25.3115	27.6537	27.3951	26.3361	26.6804	27.8861	27.9136	anatomical structure development;apoptosis;apoptotic mitochondrial changes;biological regulation;bone development;cell death;cell differentiation;cellular component assembly;cellular component organization;cellular component organization at cellular level;cellular component organization or biogenesis;cellular component organization or biogenesis at cellular level;cellular developmental process;ce…	binding;catalytic activity;cis-trans isomerase activity;cyclosporin A binding;drug binding;enzyme binding;estrogen receptor binding;FK506 binding;heat shock protein binding;hormone receptor binding;Hsp70 protein binding;Hsp90 protein binding;isomerase activity;macrolide binding;nuclear hormone receptor binding;peptide binding;peptidyl-prolyl cis-trans isomerase activity;protein binding;protein co…	adherens junction;anchoring junction;cell junction;cell part;cell-substrate adherens junction;cell-substrate junction;cytoplasm;cytoplasmic membrane-bounded vesicle;cytoplasmic part;cytoplasmic vesicle;cytosol;endoplasmic reticulum;endoplasmic reticulum chaperone complex;endoplasmic reticulum lumen;endoplasmic reticulum part;extracellular membrane-bounded organelle;extracellular organelle;extrace…	Calcium signaling pathway;Huntington's disease;Parkinson's disease;Spliceosome;Toxoplasmosis	12	12	12	67.1	67.1	67.1	17.971	0	119.77	6612600000	133	164	69395	273580	179530	34209000	79440000	16878000	63702000	84508000	145580000	Q5SVY2;P17742;F8VPN3;V9GXC1;V9GX31;A2BGI8;Q4G0C5;Q9D868;A2BGI9;Q3UC73;Q9DCY1;Q99KR7;P30412;P24369;Q9CR16	Q5SVY2;P17742;F8VPN3
Peroxiredoxin-1	Prdx1	18.0239	22.4646	22.6988	26.3965	26.0264	24.4228	25.0415	26.9427	26.8043	anatomical structure homeostasis;biological regulation;catabolic process;cell killing;cell proliferation;cellular catabolic process;cellular metabolic process;cellular process;cellular response to chemical stimulus;cellular response to hydrogen peroxide;cellular response to oxidative stress;cellular response to oxygen radical;cellular response to reactive oxygen species;cellular response to stimu…	antioxidant activity;binding;catalytic activity;cation binding;heme binding;identical protein binding;ion binding;iron ion binding;metal ion binding;oxidoreductase activity;oxidoreductase activity, acting on paired donors, with incorporation or reduction of molecular oxygen;oxidoreductase activity, acting on peroxide as acceptor;peroxidase activity;peroxiredoxin activity;protein binding;tetrapyrr…	cell part;chromatin;chromosomal part;cytoplasm;cytoplasmic membrane-bounded vesicle;cytoplasmic part;cytoplasmic vesicle;cytosol;euchromatin;extracellular membrane-bounded organelle;extracellular organelle;extracellular region part;extracellular space;extracellular vesicular exosome;intracellular membrane-bounded organelle;intracellular non-membrane-bounded organelle;intracellular organelle;intra…	Peroxisome	12	12	11	69.8	69.8	69.8	22.176	0	51.177	2462100000	81	199	19383	30312	19036	13311000	19496000	4370900	17567000	25082000	45507000	P35700;B1AXW5;B1AXW6;B1AXW4	P35700;B1AXW5;B1AXW6;B1AXW4
Peroxiredoxin-2	Prdx2	22.1639	23.4709	23.3348	23.2127	22.9846	22.5408	22.2231	24.2008	23.8113	activation of MAPK activity;anatomical structure development;biological regulation;catabolic process;cell activation;cell proliferation;cellular catabolic process;cellular macromolecule metabolic process;cellular metabolic process;cellular process;cellular protein metabolic process;cellular response to chemical stimulus;cellular response to hydrogen peroxide;cellular response to oxidative stress;…	antioxidant activity;binding;catalytic activity;oxidoreductase activity;oxidoreductase activity, acting on paired donors, with incorporation or reduction of molecular oxygen;oxidoreductase activity, acting on peroxide as acceptor;peroxidase activity;peroxiredoxin activity;selenium binding;thioredoxin peroxidase activity	cell part;cytoplasmic part;extracellular membrane-bounded organelle;extracellular organelle;extracellular region part;extracellular vesicular exosome;intracellular membrane-bounded organelle;intracellular organelle;intracellular part;membrane-bounded organelle;membrane-bounded vesicle;mitochondrion;myelin sheath;organelle;vesicle		5	5	5	26.3	26.3	26.3	21.778	0	16.547	437270000	26	198	914820	31084	20456	2692000	4170700	1532400	4164500	7789700	9938600	Q61171;D3Z4A4	Q61171;D3Z4A4
Peroxiredoxin-4	Prdx4	NaN	NaN	NaN	24.0109	23.6157	23.2676	23.258	24.0738	24.0568	4-hydroxyproline metabolic process;amine metabolic process;anatomical structure development;biological regulation;carboxylic acid metabolic process;cell redox homeostasis;cellular amine metabolic process;cellular amino acid metabolic process;cellular component organization;cellular component organization at cellular level;cellular component organization or biogenesis;cellular component organizati…	antioxidant activity;binding;catalytic activity;identical protein binding;oxidoreductase activity;oxidoreductase activity, acting on paired donors, with incorporation or reduction of molecular oxygen;oxidoreductase activity, acting on peroxide as acceptor;peroxidase activity;peroxiredoxin activity;protein binding;protein dimerization activity;protein homodimerization activity	cell part;cytoplasm;cytoplasmic part;cytosol;endoplasmic reticulum;extracellular membrane-bounded organelle;extracellular organelle;extracellular region part;extracellular space;extracellular vesicular exosome;intracellular membrane-bounded organelle;intracellular organelle;intracellular part;membrane-bounded organelle;membrane-bounded vesicle;mitochondrion;nucleus;organelle;smooth endoplasmic re…		2	1	1	8.3	4.8	4.8	26.391	0.0021368	2.6261	542170000	2	229	0	0	0	3585400	4716100	1384800	4235800	6700700	12718000	B1AZS9;O08807	B1AZS9;O08807
Peroxiredoxin-6	Prdx6;Prdx6b	21.2515	24.6608	24.4863	22.4796	21.7787	22.6868	21.7428	23.8262	22.3375	bleb assembly;catabolic process;cell projection assembly;cell projection organization;cellular catabolic process;cellular component assembly;cellular component assembly at cellular level;cellular component organization;cellular component organization at cellular level;cellular component organization or biogenesis;cellular component organization or biogenesis at cellular level;cellular lipid catab…	antioxidant activity;carboxylic ester hydrolase activity;catalytic activity;glutathione peroxidase activity;hydrolase activity;hydrolase activity, acting on ester bonds;lipase activity;oxidoreductase activity;oxidoreductase activity, acting on paired donors, with incorporation or reduction of molecular oxygen;oxidoreductase activity, acting on peroxide as acceptor;peroxidase activity;peroxiredoxi…	cell part;cytoplasm;cytoplasmic membrane-bounded vesicle;cytoplasmic part;cytoplasmic vesicle;cytosol;extracellular membrane-bounded organelle;extracellular organelle;extracellular region part;extracellular space;extracellular vesicular exosome;intracellular membrane-bounded organelle;intracellular organelle;intracellular part;lysosome;lytic vacuole;membrane;membrane-bounded organelle;membrane-bo…	Methane metabolism;Phenylalanine metabolism;Phenylpropanoid biosynthesis	5	5	5	29.5	29.5	29.5	22.494	0	18.259	255750000	6	200	48967	97212	71053	1630800	3696900	970070	2938100	3554200	2668400	D3Z0Y2;Q6GT24;O08709;Q8BG37	D3Z0Y2;Q6GT24;O08709;Q8BG37
Proteoglycan 4;Proteoglycan 4 C-terminal part	Prg4	NaN	NaN	NaN	23.2091	24.4543	24.6714	23.7634	24.5385	24.944	biological regulation;cell proliferation;cellular macromolecule metabolic process;cellular metabolic process;cellular process;cellular protein metabolic process;hemopoietic stem cell proliferation;immune response;immune system process;macromolecule metabolic process;macromolecule modification;metabolic process;negative regulation of biological process;negative regulation of biosynthetic process;n…	binding;carbohydrate binding;cargo receptor activity;pattern binding;polysaccharide binding;receptor activity;scavenger receptor activity	cell part;cytoplasm;extracellular region part;extracellular space;intracellular part		5	5	5	13.9	13.9	13.9	48.006	0	16.668	817960000	18	423	0	0	0	616370	5002400	1931600	4130700	3694800	8844500	A0A0R4J207;E9QQ18;E0CZ58;E9QQ17;Q9JM99;E0CXA1;E0CY90	A0A0R4J207;E9QQ18;E0CZ58;E9QQ17;Q9JM99
Prosaposin	Psap	NaN	24.2819	25.7786	27.7617	28.883	28.4015	27.9166	28.2666	28.7156	biological regulation;cAMP-mediated signaling;cell differentiation;cell surface receptor linked signaling pathway;cellular developmental process;cellular lipid metabolic process;cellular metabolic process;cellular process;cellular process involved in reproduction;cellular response to chemical stimulus;cellular response to organic substance;cellular response to stimulus;cyclic-nucleotide-mediated …	binding;G-protein-coupled receptor binding;protein binding;receptor binding	cell part;cytoplasmic part;extracellular membrane-bounded organelle;extracellular organelle;extracellular region part;extracellular space;extracellular vesicular exosome;Golgi apparatus;intracellular membrane-bounded organelle;intracellular non-membrane-bounded organelle;intracellular organelle;intracellular organelle part;intracellular part;lysosome;lytic vacuole;membrane-bounded organelle;membr…	Lysosome	25	25	24	51.5	51.5	47.9	60.672	0	92.927	12022000000	164	551	0	37414	69656	16781000	87364000	30214000	56822000	36400000	84628000	E9PZ00;Q8BFQ1;K3W4L3;Q3UFE8;J3QPG5;Q61207	E9PZ00;Q8BFQ1;K3W4L3;Q3UFE8;J3QPG5;Q61207
Proteasome subunit alpha type;Proteasome subunit alpha type-3	Psma3	NaN	NaN	NaN	NaN	20.0338	NaN	NaN	22.3377	21.0462	catabolic process;cellular catabolic process;cellular macromolecule catabolic process;cellular macromolecule metabolic process;cellular metabolic process;cellular process;macromolecule catabolic process;macromolecule metabolic process;metabolic process;modification-dependent macromolecule catabolic process;modification-dependent protein catabolic process;primary metabolic process;proteasomal prot…	catalytic activity;endopeptidase activity;hydrolase activity;peptidase activity;peptidase activity, acting on L-amino acid peptides;threonine-type endopeptidase activity;threonine-type peptidase activity	cell part;cytoplasm;cytoplasmic part;cytosol;extracellular membrane-bounded organelle;extracellular organelle;extracellular region part;extracellular vesicular exosome;intracellular membrane-bounded organelle;intracellular organelle;intracellular part;macromolecular complex;membrane-bounded organelle;membrane-bounded vesicle;nucleus;organelle;proteasome complex;proteasome core complex;proteasome …	Proteasome	1	1	1	4.7	4.7	4.7	28.405	0.0021978	2.8722	45661000	1	255	0	0	0	0	415070	0	0	1593700	1035300	Q58EV4;O70435	Q58EV4;O70435
Proteasome subunit alpha type;Proteasome subunit alpha type-5	Psma5;Gm8394	NaN	NaN	NaN	21.4588	20.8388	21.1769	21.1655	20.9894	20.8746	catabolic process;cellular catabolic process;cellular macromolecule catabolic process;cellular macromolecule metabolic process;cellular metabolic process;cellular process;macromolecule catabolic process;macromolecule metabolic process;metabolic process;modification-dependent macromolecule catabolic process;modification-dependent protein catabolic process;primary metabolic process;proteasomal prot…	catalytic activity;endopeptidase activity;hydrolase activity;peptidase activity;peptidase activity, acting on L-amino acid peptides;threonine-type endopeptidase activity;threonine-type peptidase activity	cell part;cytoplasm;cytoplasmic part;cytosol;extracellular membrane-bounded organelle;extracellular organelle;extracellular region part;extracellular vesicular exosome;intracellular membrane-bounded organelle;intracellular organelle;intracellular organelle part;intracellular part;macromolecular complex;membrane-bounded organelle;membrane-bounded vesicle;nuclear part;nucleoplasm;nucleus;organelle;…	Proteasome	1	1	1	7.9	7.9	7.9	26.411	0	6.7349	65456000	1	241	0	0	0	712830	697550	662960	1360700	790510	1230100	Q3UPK6;D3YX79;Q9Z2U1	Q3UPK6;D3YX79;Q9Z2U1
26S proteasome non-ATPase regulatory subunit 1	Psmd1;Gm21972	NaN	NaN	NaN	NaN	NaN	NaN	NaN	20.428	NaN	biological regulation;regulation of biological process;regulation of catabolic process;regulation of macromolecule metabolic process;regulation of metabolic process;regulation of primary metabolic process;regulation of protein catabolic process;regulation of protein metabolic process	enzyme regulator activity	cell part;extracellular membrane-bounded organelle;extracellular organelle;extracellular region part;extracellular vesicular exosome;intracellular part;macromolecular complex;membrane;membrane-bounded organelle;membrane-bounded vesicle;organelle;proteasome accessory complex;proteasome complex;protein complex;vesicle	Proteasome	2	2	2	1.8	1.8	1.8	105.73	0	3.8338	9613600	1	953	0	0	0	44827	24973	0	0	118700	0	Q3TXS7;J3QN38	Q3TXS7;J3QN38
26S proteasome non-ATPase regulatory subunit 3	Psmd3	NaN	NaN	NaN	20.0718	20.0854	20.2801	NaN	21.3466	21.2611	biological regulation;catabolic process;cellular catabolic process;cellular macromolecule catabolic process;cellular macromolecule metabolic process;cellular metabolic process;cellular process;macromolecule catabolic process;macromolecule metabolic process;metabolic process;modification-dependent macromolecule catabolic process;modification-dependent protein catabolic process;primary metabolic pr…	enzyme regulator activity	cell part;cytoplasm;extracellular membrane-bounded organelle;extracellular organelle;extracellular region part;extracellular vesicular exosome;intracellular membrane-bounded organelle;intracellular organelle;intracellular organelle part;intracellular part;macromolecular complex;membrane;membrane-bounded organelle;membrane-bounded vesicle;nuclear part;nucleoplasm;nucleus;organelle;organelle part;p…	Proteasome	1	1	1	2.8	2.8	2.8	60.718	0	4.9195	47320000	3	530	0	0	0	62734	290000	78613	0	283090	493120	P14685	P14685
Prostaglandin E synthase 3	Ptges3	NaN	NaN	NaN	24.7617	24.2331	24.4947	22.8041	25.1399	23.7231	anatomical structure development;biological regulation;biosynthetic process;carbohydrate biosynthetic process;carbohydrate metabolic process;carboxylic acid biosynthetic process;carboxylic acid metabolic process;cell proliferation;cellular biosynthetic process;cellular carbohydrate biosynthetic process;cellular carbohydrate metabolic process;cellular glucan metabolic process;cellular ketone metab…	binding;catalytic activity;DNA polymerase activity;intramolecular oxidoreductase activity;isomerase activity;nucleotidyltransferase activity;prostaglandin-E synthase activity;protein binding;RNA-directed DNA polymerase activity;telomerase activity;transferase activity;transferase activity, transferring phosphorus-containing groups;unfolded protein binding	cell part;cytoplasm;extracellular membrane-bounded organelle;extracellular organelle;extracellular region part;extracellular vesicular exosome;intracellular membrane-bounded organelle;intracellular organelle;intracellular organelle part;intracellular part;macromolecular complex;membrane-bounded organelle;membrane-bounded vesicle;nuclear part;nucleoplasm;nucleus;organelle;organelle part;ribonucleo…		4	4	4	30	30	30	14.982	0	25.142	678890000	19	130	0	0	0	9142600	14722000	7824500	11255000	19374000	14514000	D3Z7C6;Q9R0Q7	D3Z7C6;Q9R0Q7
Prothymosin alpha;Prothymosin alpha, N-terminally processed;Thymosin alpha	Ptma	NaN	NaN	NaN	20.9278	20.1463	19.863	18.3103	19.6654	20.9331	ATP-dependent chromatin remodeling;cellular component organization;cellular component organization at cellular level;cellular component organization or biogenesis;cellular component organization or biogenesis at cellular level;cellular macromolecular complex subunit organization;cellular process;chromatin modification;chromatin organization;chromatin remodeling;chromosome organization;histone exc…	binding;histone binding;protein binding	cell part;intracellular membrane-bounded organelle;intracellular organelle;intracellular part;membrane-bounded organelle;nucleus;organelle		1	1	1	12.6	12.6	12.6	12.254	0	5.0028	36194000	8	111	0	0	0	1763900	2206400	1004100	1013500	1352900	4723900	Q0VGU2;P26350	Q0VGU2;P26350
Parathymosin	Ptms	NaN	NaN	NaN	24.2261	23.0719	24.6517	22.3946	22.4904	22.4425	immune system process				2	2	2	22.8	22.8	22.8	11.43	0	5.9412	326210000	20	101	0	0	0	20361000	23887000	22439000	17854000	9480400	13168000	Q9D0J8	Q9D0J8
Tyrosine-protein phosphatase non-receptor type 12	Ptpn12	NaN	NaN	NaN	NaN	NaN	NaN	NaN	NaN	NaN	cellular macromolecule metabolic process;cellular metabolic process;cellular process;cellular protein metabolic process;dephosphorylation;macromolecule metabolic process;macromolecule modification;metabolic process;phosphate-containing compound metabolic process;phosphorus metabolic process;primary metabolic process;protein dephosphorylation;protein metabolic process;protein modification process	binding;catalytic activity;hydrolase activity;hydrolase activity, acting on ester bonds;phosphatase activity;phosphoprotein phosphatase activity;phosphoric ester hydrolase activity;protein binding;protein domain specific binding;protein tyrosine phosphatase activity;SH3 domain binding	cell junction;cell part;cell projection;cytoplasm;cytoplasmic part;cytoskeletal part;cytosol;intracellular non-membrane-bounded organelle;intracellular organelle;intracellular organelle part;intracellular part;macromolecular complex;membrane;non-membrane-bounded organelle;organelle;organelle part;plasma membrane;podosome;protein complex		1	1	1	1.9	1.9	1.9	86.525	0	47.034	104070000	3	775	0	0	0	0	0	0	0	0	0	P35831	P35831
Polymerase I and transcript release factor	Ptrf	NaN	NaN	NaN	19.8265	19.8459	20.0235	20.1019	22.3451	20.0589	biological regulation;biosynthetic process;cellular biosynthetic process;cellular macromolecule metabolic process;cellular metabolic process;cellular nitrogen compound metabolic process;cellular process;macromolecule metabolic process;metabolic process;nitrogen compound metabolic process;nucleic acid metabolic process;nucleobase-containing compound metabolic process;primary metabolic process;regu…	binding;nucleic acid binding;RNA binding;rRNA binding;rRNA primary transcript binding	caveola;cell part;cytoplasm;cytoplasmic part;cytosol;endoplasmic reticulum;intracellular membrane-bounded organelle;intracellular organelle;intracellular part;macromolecular complex;membrane;membrane part;membrane raft;membrane-bounded organelle;mitochondrion;nucleus;organelle;plasma membrane;plasma membrane part;protein complex		2	2	2	7.4	7.4	7.4	43.953	0	5.3716	52855000	2	392	0	0	0	108800	398220	106170	198970	1115800	588970	O54724	O54724
Alpha-1,4 glucan phosphorylase;Glycogen phosphorylase, muscle form;Glycogen phosphorylase, brain form;Glycogen phosphorylase, liver form	Pygm;Pygl;Pygb	NaN	NaN	NaN	21.281	19.5612	20.0107	19.6263	22.1152	20.2482	5-phosphoribose 1-diphosphate biosynthetic process;5-phosphoribose 1-diphosphate metabolic process;alcohol biosynthetic process;alcohol metabolic process;biological regulation;biosynthetic process;carbohydrate biosynthetic process;carbohydrate catabolic process;carbohydrate homeostasis;carbohydrate metabolic process;catabolic process;cell death;cellular biosynthetic process;cellular carbohydrate …	adenyl nucleotide binding;adenyl ribonucleotide binding;AMP binding;ATP binding;bile acid binding;binding;carbohydrate binding;carboxylic acid binding;catalytic activity;cofactor binding;drug binding;glycogen phosphorylase activity;lipid binding;monocarboxylic acid binding;nucleobase binding;nucleotide binding;phosphorylase activity;purine base binding;purine nucleotide binding;purine ribonucleos…	axon;cell part;cell projection;contractile fiber part;cytoplasm;cytoplasmic part;extracellular membrane-bounded organelle;extracellular organelle;extracellular region part;extracellular vesicular exosome;intracellular part;membrane;membrane-bounded organelle;membrane-bounded vesicle;neuron projection;organelle;organelle part;plasma membrane;vesicle;Z disc	Insulin signaling pathway;Starch and sucrose metabolism	2	2	2	2.1	2.1	2.1	87.51	0	3.0804	55264000	3	754	0	0	0	83727	85826	66867	115780	376020	219120	E9PUM3;Q3UEJ6;Q9WUB3;Q8CI94;Q9ET01	E9PUM3;Q3UEJ6;Q9WUB3;Q8CI94;Q9ET01
Sulfhydryl oxidase 1	Qsox1	21.7378	NaN	NaN	22.4193	23.0636	23.0924	22.9153	22.8914	23.5656	biological regulation;cell redox homeostasis;cellular homeostasis;cellular macromolecule metabolic process;cellular metabolic process;cellular process;cellular protein metabolic process;homeostatic process;macromolecule metabolic process;metabolic process;negative regulation of autophagy;negative regulation of biological process;negative regulation of catabolic process;negative regulation of cell…	catalytic activity;flavin-linked sulfhydryl oxidase activity;intramolecular oxidoreductase activity;intramolecular oxidoreductase activity, interconverting keto- and enol-groups;intramolecular oxidoreductase activity, transposing S-S bonds;isomerase activity;oxidoreductase activity;oxidoreductase activity, acting on a sulfur group of donors;oxidoreductase activity, acting on a sulfur group of don…	cell part;cytoplasmic part;endoplasmic reticulum;extracellular membrane-bounded organelle;extracellular organelle;extracellular region part;extracellular space;extracellular vesicular exosome;Golgi apparatus;Golgi apparatus part;integral to Golgi membrane;integral to membrane;integral to organelle membrane;intercellular bridge;intracellular membrane-bounded organelle;intracellular organelle;intra…		4	4	4	5.5	5.5	5.5	82.784	0	11.993	332160000	21	748	153580	0	0	266810	1334700	695670	1816100	692270	1987700	Q8BND5	Q8BND5
Ras-related protein Rab-1A	Rab1;Rab1A	NaN	NaN	NaN	NaN	NaN	NaN	NaN	NaN	NaN	actin cytoskeleton organization;actin filament-based process;adherens junction organization;anatomical structure formation involved in morphogenesis;anatomical structure morphogenesis;antigen processing and presentation;autophagic vacuole assembly;autophagy;axonogenesis;biological adhesion;biological regulation;cargo loading into COPII-coated vesicle;cargo loading into vesicle;catabolic process;c…	binding;catalytic activity;cytoskeletal protein binding;enzyme binding;GDP binding;GTP binding;GTPase activity;GTPase binding;guanyl nucleotide binding;guanyl ribonucleotide binding;hydrolase activity;hydrolase activity, acting on acid anhydrides;hydrolase activity, acting on acid anhydrides, in phosphorus-containing anhydrides;myosin binding;myosin V binding;nucleoside-triphosphatase activity;nu…	cell body;cell junction;cell part;cell pole;cell projection;cell tip;cell-cell junction;centrosome;cilium;clathrin-coated vesicle;coated vesicle;cytoplasm;cytoplasmic membrane-bounded vesicle;cytoplasmic part;cytoplasmic vesicle;cytoplasmic vesicle membrane;cytoplasmic vesicle part;cytoskeletal part;cytosol;dendrite;early endosome;endocytic vesicle;endocytic vesicle membrane;endoplasmic reticulum…	Pancreatic secretion;Tight junction	3	3	2	23.8	23.8	15.1	13.597	0	9.0551	68832000	15	126	0	0	0	0	0	0	0	0	0	Q5SW86;Q5SW87;Q5SW88;Q0PD67;P62821;Q0PD66;Q0PD50;Q0PD49;Q3TYH2;Q9D1G1;Q9DD03;P61028;P55258;Q8K386	Q5SW86;Q5SW87;Q5SW88;Q0PD67;P62821
Ras-related protein Rab-10	Rab10	18.6414	28.3459	27.9474	18.8573	17.7991	18.7748	18.2522	18.2453	18.4043	anatomical structure morphogenesis;antigen processing and presentation;axonogenesis;biological regulation;cell differentiation;cell part morphogenesis;cell projection morphogenesis;cell projection organization;cellular component morphogenesis;cellular component organization;cellular component organization at cellular level;cellular component organization or biogenesis;cellular component organizat…	binding;catalytic activity;cytoskeletal protein binding;GDP binding;GTP binding;GTPase activity;guanyl nucleotide binding;guanyl ribonucleotide binding;hydrolase activity;hydrolase activity, acting on acid anhydrides;hydrolase activity, acting on acid anhydrides, in phosphorus-containing anhydrides;myosin binding;myosin V binding;nucleoside-triphosphatase activity;nucleotide binding;protein bindi…	adherens junction;anchoring junction;cell junction;cell part;cell projection;cell-substrate adherens junction;cell-substrate junction;cilium;cytoplasmic membrane-bounded vesicle;cytoplasmic part;cytoplasmic vesicle;cytoplasmic vesicle membrane;cytoplasmic vesicle part;endocytic vesicle membrane;endoplasmic reticulum membrane;endoplasmic reticulum part;endoplasmic reticulum tubular network;endosom…		2	1	1	11.5	6	6	22.541	0	4.0178	137920000	4	200	1100300	1074900	745300	911360	408130	495560	1326400	788040	1250100	Q4FJL0;P61027	Q4FJL0;P61027
UV excision repair protein RAD23 homolog B;UV excision repair protein RAD23 homolog A	Rad23b;Rad23a	19.8534	NaN	NaN	20.3659	21.4286	21.5489	20.5591	21.6091	20.9396	biological regulation;catabolic process;cellular catabolic process;cellular component organization;cellular component organization at cellular level;cellular component organization or biogenesis;cellular component organization or biogenesis at cellular level;cellular macromolecule catabolic process;cellular macromolecule metabolic process;cellular metabolic process;cellular nitrogen compound meta…	binding;damaged DNA binding;DNA binding;nucleic acid binding;polyubiquitin binding;protein binding;small conjugating protein binding;ubiquitin binding	cell part;cytoplasm;intracellular organelle part;intracellular part;macromolecular complex;nuclear part;nucleoplasm;nucleotide-excision repair complex;organelle part;proteasome complex;protein complex;XPC complex	Nucleotide excision repair;Protein processing in endoplasmic reticulum	2	2	2	4.6	4.6	4.6	43.512	0	3.3532	95833000	9	416	139850	0	0	358770	1548900	581780	1376300	855360	740980	P54728;Q3TN85;Q8CAP3;P54726	P54728;Q3TN85;Q8CAP3;P54726
Ran-specific GTPase-activating protein	Ranbp1	21.4643	26.4815	25.7147	24.8004	24.5997	24.3927	23.3675	25.6697	23.938	biological regulation;cellular component organization;cellular component organization at cellular level;cellular component organization or biogenesis;cellular component organization or biogenesis at cellular level;cellular process;cytoskeleton organization;establishment of localization;establishment of localization in cell;intracellular transport;microtubule cytoskeleton organization;microtubule-…	enzyme activator activity;enzyme regulator activity;GTPase activator activity;GTPase regulator activity;nucleoside-triphosphatase regulator activity	cell part;centrosome;cytoplasm;cytoplasmic part;cytoskeletal part;intracellular non-membrane-bounded organelle;intracellular organelle;intracellular organelle part;intracellular part;microtubule organizing center;non-membrane-bounded organelle;organelle;organelle part		7	7	7	48.8	48.8	48.8	23.596	0	48.787	1155300000	36	203	758050	284890	235070	7546200	21747000	8938300	13495000	25927000	22460000	P34022;H7BX22	P34022;H7BX22
Histone-binding protein RBBP4;Histone-binding protein RBBP7	Rbbp4;Rbbp7	NaN	24.623	24.7522	20.3298	21.9436	21.5089	21.1624	21.9222	20.2036	ATP-dependent chromatin remodeling;biological regulation;biosynthetic process;cell cycle;cellular biosynthetic process;cellular component assembly;cellular component assembly at cellular level;cellular component organization;cellular component organization at cellular level;cellular component organization or biogenesis;cellular component organization or biogenesis at cellular level;cellular heat …	ATPase activity;ATPase activity, coupled;binding;catalytic activity;core promoter proximal region DNA binding;core promoter proximal region sequence-specific DNA binding;DNA binding;DNA-dependent ATPase activity;enhancer binding;enhancer sequence-specific DNA binding;enzyme binding;histone deacetylase binding;hydrolase activity;hydrolase activity, acting on acid anhydrides;hydrolase activity, act…	CAF-1 complex;cell part;chromatin;chromatin assembly complex;chromatin remodeling complex;chromosomal part;ESC/E(Z) complex;histone deacetylase complex;histone methyltransferase complex;intracellular membrane-bounded organelle;intracellular organelle;intracellular organelle part;intracellular part;ISWI complex;macromolecular complex;membrane-bounded organelle;methyltransferase complex;nuclear chr…		3	3	3	7.1	7.1	7.1	47.655	0	6.3615	100520000	7	425	0	91482	49736	804610	815770	293950	241790	2015800	1599600	Q60972;A2AFI9;A2AFJ1;Q60973;F6U539	Q60972;A2AFI9;A2AFJ1;Q60973
RNA-binding protein 3	Rbm3	NaN	NaN	NaN	23.883	22.0599	20.6663	21.2452	23.4569	23.0388	biological regulation;biosynthetic process;cellular biosynthetic process;cellular macromolecule biosynthetic process;cellular macromolecule metabolic process;cellular metabolic process;cellular nitrogen compound metabolic process;cellular process;cellular protein metabolic process;cellular response to chemical stimulus;cellular response to dsRNA;cellular response to organic substance;cellular res…	binding;nucleotide binding;ribonucleoprotein binding;ribosomal large subunit binding	cell part;cell projection;cytoplasm;dendrite;intracellular membrane-bounded organelle;intracellular organelle;intracellular part;membrane-bounded organelle;neuron projection;nucleus;organelle		3	3	3	27.5	27.5	27.5	16.604	0	14.77	234640000	13	153	0	0	0	4834100	3797400	391130	2151000	3157100	5197800	Q545K5;Q8BG13;O89086;S4R2M6	Q545K5;Q8BG13;O89086
Reticulocalbin-3	Rcn3	NaN	NaN	NaN	21.0977	20.9238	NaN	20.1106	21.7536	20.6252		binding;calcium ion binding;cation binding;ion binding;metal ion binding	cell part;cytoplasmic part;endoplasmic reticulum lumen;endoplasmic reticulum part;intracellular organelle lumen;intracellular organelle part;intracellular part;membrane-enclosed lumen;organelle lumen;organelle part		1	1	1	25.2	25.2	25.2	13.194	0	3.8199	52738000	1	115	0	0	0	937650	1839100	0	749100	2619000	1389200	D3YZP8;D3Z3A9;D3Z7T1;Q8BH97	D3YZP8;D3Z3A9;D3Z7T1;Q8BH97
Ribonuclease 4	Rnase4	21.3119	NaN	NaN	21.9447	22.7662	22.328	21.9223	22.2251	22.5385	cell communication;cellular metabolic process;cellular nitrogen compound metabolic process;cellular process;cellular response to external stimulus;cellular response to extracellular stimulus;cellular response to nutrient levels;cellular response to starvation;cellular response to stimulus;cellular response to stress;metabolic process;nitrogen compound metabolic process;nucleic acid metabolic proc…	binding;catalytic activity;endonuclease activity;hydrolase activity;hydrolase activity, acting on ester bonds;nuclease activity;nucleic acid binding;ribonuclease activity	extracellular membrane-bounded organelle;extracellular organelle;extracellular region;extracellular region part;extracellular vesicular exosome;membrane-bounded organelle;membrane-bounded vesicle;organelle;vesicle		1	1	1	8.8	8.8	8.8	17.053	0	6.2459	209840000	16	148	1416400	0	0	681930	5058600	1777100	3852800	2301200	5667200	Q8C7E4;Q9JJH1	Q8C7E4;Q9JJH1
Ribonuclease inhibitor	Rnh1	NaN	NaN	NaN	22.4909	NaN	20.8137	19.7877	NaN	NaN	biological regulation;negative regulation of catalytic activity;negative regulation of molecular function;regulation of anatomical structure morphogenesis;regulation of angiogenesis;regulation of biological process;regulation of catalytic activity;regulation of developmental process;regulation of metabolic process;regulation of molecular function;regulation of multicellular organismal development…	enzyme inhibitor activity;enzyme regulator activity;ribonuclease inhibitor activity	angiogenin-PRI complex;cell part;cytoplasm;extracellular membrane-bounded organelle;extracellular organelle;extracellular region part;extracellular vesicular exosome;intracellular part;macromolecular complex;membrane-bounded organelle;membrane-bounded vesicle;organelle;protein complex;vesicle		3	3	3	6.6	6.6	6.6	49.816	0	6.2128	28444000	4	456	0	0	0	567670	0	65285	48973	0	0	Q91VI7	Q91VI7
Ribosomal protein;60S ribosomal protein L10a	Rpl10a	NaN	NaN	NaN	25.1887	25.2866	25.6701	24.3924	26.4903	25.5504	biosynthetic process;cellular biosynthetic process;cellular macromolecule biosynthetic process;cellular macromolecule metabolic process;cellular metabolic process;cellular process;cellular protein metabolic process;macromolecule biosynthetic process;macromolecule metabolic process;metabolic process;primary metabolic process;protein metabolic process;translation	structural constituent of ribosome;structural molecule activity	adherens junction;anchoring junction;cell junction;cell part;cell-substrate adherens junction;cell-substrate junction;cytoplasm;cytoplasmic part;cytosolic large ribosomal subunit;extracellular membrane-bounded organelle;extracellular organelle;extracellular region part;extracellular vesicular exosome;focal adhesion;intracellular membrane-bounded organelle;intracellular non-membrane-bounded organe…	Ribosome	7	7	7	35	35	35	24.831	0	36.147	1575400000	61	217	0	0	0	7852800	20868000	12629000	11489000	34066000	26937000	Q5XJF6;P53026;D6RE43	Q5XJF6;P53026
60S ribosomal protein L13	Rpl13	NaN	NaN	NaN	20.8632	21.4363	22.0736	21.041	20.9353	20.6257	biosynthetic process;cellular biosynthetic process;cellular macromolecule biosynthetic process;cellular macromolecule metabolic process;cellular metabolic process;cellular process;cellular protein metabolic process;macromolecule biosynthetic process;macromolecule metabolic process;metabolic process;primary metabolic process;protein metabolic process;translation	structural constituent of ribosome;structural molecule activity	cell part;cytoplasm;cytosolic large ribosomal subunit;intracellular membrane-bounded organelle;intracellular non-membrane-bounded organelle;intracellular organelle;intracellular organelle part;intracellular part;large ribosomal subunit;macromolecular complex;membrane;membrane-bounded organelle;non-membrane-bounded organelle;nuclear part;nucleolus;nucleus;organelle;organelle part;ribonucleoprotein…	Ribosome	2	2	2	9	9	9	24.305	0.0040984	2.3291	85519000	2	211	0	0	0	595630	2097100	821860	577740	1039800	956050	P47963	P47963
60S ribosomal protein L18	Rpl18	NaN	NaN	NaN	23.9432	23.59	23.4623	NaN	23.5089	23.1712	biosynthetic process;cellular biosynthetic process;cellular macromolecule biosynthetic process;cellular macromolecule metabolic process;cellular metabolic process;cellular process;cellular protein metabolic process;macromolecule biosynthetic process;macromolecule metabolic process;metabolic process;primary metabolic process;protein metabolic process;translation	structural constituent of ribosome;structural molecule activity	adherens junction;anchoring junction;cell junction;cell part;cell-substrate adherens junction;cell-substrate junction;cytoplasm;cytosolic large ribosomal subunit;focal adhesion;intracellular membrane-bounded organelle;intracellular non-membrane-bounded organelle;intracellular organelle;intracellular organelle part;intracellular part;large ribosomal subunit;macromolecular complex;membrane;membrane…	Ribosome	2	2	2	16.2	16.2	16.2	15.245	0	3.7515	564430000	1	136	19850000	0	24199000	13791000	6424800	1162900	1732800	13987000	11713000	G3UZK4;Q58EW0;P35980;G3UYV6;G3UX28;G3UZJ6	G3UZK4;Q58EW0;P35980;G3UYV6;G3UX28;G3UZJ6
Ribosomal protein L19;60S ribosomal protein L19	Rpl19	19.2783	NaN	NaN	22.0282	21.4356	21.3512	20.5663	20.4709	21.9563	biosynthetic process;cellular biosynthetic process;cellular macromolecule biosynthetic process;cellular macromolecule metabolic process;cellular metabolic process;cellular process;cellular protein metabolic process;macromolecule biosynthetic process;macromolecule metabolic process;metabolic process;primary metabolic process;protein metabolic process;translation	structural constituent of ribosome;structural molecule activity	adherens junction;anchoring junction;cell junction;cell part;cell-substrate adherens junction;cell-substrate junction;cytoplasm;cytosolic large ribosomal subunit;focal adhesion;intracellular non-membrane-bounded organelle;intracellular organelle;intracellular organelle part;intracellular part;large ribosomal subunit;macromolecular complex;membrane;non-membrane-bounded organelle;nuclear part;nucle…	Ribosome	1	1	1	4.6	4.6	4.6	23.247	0	3.4518	111670000	6	194	309320	0	0	1324600	2643000	919820	1553700	952070	3707600	A2A547;Q5I0T8;P84099	A2A547;Q5I0T8;P84099
60S ribosomal protein L4	Rpl4	NaN	NaN	NaN	20.756	20.7791	20.5853	20.3791	21.8465	20.8829	biosynthetic process;cellular biosynthetic process;cellular macromolecule biosynthetic process;cellular macromolecule metabolic process;cellular metabolic process;cellular process;cellular protein metabolic process;macromolecule biosynthetic process;macromolecule metabolic process;metabolic process;primary metabolic process;protein metabolic process;translation	structural constituent of ribosome;structural molecule activity	adherens junction;anchoring junction;cell junction;cell part;cell-substrate adherens junction;cell-substrate junction;cytoplasm;cytosolic large ribosomal subunit;extracellular membrane-bounded organelle;extracellular organelle;extracellular region part;extracellular vesicular exosome;focal adhesion;intracellular membrane-bounded organelle;intracellular non-membrane-bounded organelle;intracellular…	Ribosome	1	1	1	3.8	3.8	3.8	47.153	0.0021413	2.6445	62112000	1	419	0	0	0	222100	516980	204940	213890	505940	820630	Q564E8;Q9D8E6	Q564E8;Q9D8E6
60S ribosomal protein L6	Rpl6;Gm5428	21.3384	26.6125	26.3853	21.5917	20.9001	23.0306	21.0758	22.0704	20.5526	biosynthetic process;cellular biosynthetic process;cellular macromolecule biosynthetic process;cellular macromolecule metabolic process;cellular metabolic process;cellular process;cellular protein metabolic process;macromolecule biosynthetic process;macromolecule metabolic process;metabolic process;primary metabolic process;protein metabolic process;translation	structural constituent of ribosome;structural molecule activity	adherens junction;anchoring junction;cell junction;cell part;cell-substrate adherens junction;cell-substrate junction;cytoplasm;cytoplasmic part;cytosolic large ribosomal subunit;focal adhesion;intracellular membrane-bounded organelle;intracellular non-membrane-bounded organelle;intracellular organelle;intracellular organelle part;intracellular part;large ribosomal subunit;macromolecular complex;…	Ribosome	1	1	1	6.8	6.8	6.8	33.509	0	11.631	160210000	8	296	683860	359570	226530	770020	1258400	1314600	1631800	951870	985430	Q3UCH0;E9PUX4;P47911	Q3UCH0;E9PUX4;P47911
60S ribosomal protein L8	Rpl8	19.5463	NaN	NaN	20.6122	19.7182	19.4146	NaN	NaN	NaN	biosynthetic process;cellular biosynthetic process;cellular macromolecule biosynthetic process;cellular macromolecule metabolic process;cellular metabolic process;cellular process;cellular protein metabolic process;macromolecule biosynthetic process;macromolecule metabolic process;metabolic process;primary metabolic process;protein metabolic process;translation	binding;nucleic acid binding;RNA binding;rRNA binding;structural constituent of ribosome;structural molecule activity	adherens junction;anchoring junction;cell junction;cell part;cell-substrate adherens junction;cell-substrate junction;cytoplasm;cytosolic large ribosomal subunit;focal adhesion;intracellular non-membrane-bounded organelle;intracellular organelle;intracellular organelle part;intracellular part;large ribosomal subunit;macromolecular complex;membrane;non-membrane-bounded organelle;nuclear part;nucle…	Ribosome	1	1	1	4.3	4.3	4.3	28.024	0.0040404	2.2279	22342000	3	257	157250	0	0	305070	533080	85215	0	0	0	P62918	P62918
60S acidic ribosomal protein P0	Rplp0;Gm8730	NaN	NaN	NaN	21.28	20.5156	20.0422	19.6979	20.6006	20.3307	cellular component biogenesis;cellular component biogenesis at cellular level;cellular component organization or biogenesis;cellular component organization or biogenesis at cellular level;cellular process;cellular response to chemical stimulus;cellular response to cytokine stimulus;cellular response to interleukin-4;cellular response to organic substance;cellular response to stimulus;response to …		adherens junction;anchoring junction;cell junction;cell part;cell projection;cell-substrate adherens junction;cell-substrate junction;cytoplasm;cytoplasmic part;cytosolic large ribosomal subunit;dendrite;extracellular membrane-bounded organelle;extracellular organelle;extracellular region part;extracellular vesicular exosome;focal adhesion;intracellular membrane-bounded organelle;intracellular no…	Ribosome	2	2	2	14.5	14.5	14.5	16.057	0	3.6181	86649000	1	145	0	0	0	1152000	1193600	428280	571670	1609100	1217800	D3YVM5;Q5M8R8;E9Q070;P14869;S4R1N1	D3YVM5;Q5M8R8;E9Q070;P14869;S4R1N1
60S acidic ribosomal protein P2	Rplp2	NaN	NaN	NaN	22.3863	22.2761	22.2898	22.2261	22.5323	21.7757	biosynthetic process;cellular biosynthetic process;cellular macromolecule biosynthetic process;cellular macromolecule metabolic process;cellular metabolic process;cellular process;macromolecule biosynthetic process;macromolecule metabolic process;metabolic process;translational elongation	structural constituent of ribosome;structural molecule activity	adherens junction;anchoring junction;cell junction;cell part;cell-substrate adherens junction;cell-substrate junction;cytosolic large ribosomal subunit;extracellular membrane-bounded organelle;extracellular organelle;extracellular region part;extracellular vesicular exosome;focal adhesion;intracellular organelle part;intracellular part;large ribosomal subunit;macromolecular complex;membrane;membr…	Ribosome	6	6	6	77.4	77.4	77.4	11.651	0	21.978	282250000	7	115	0	0	0	2802400	8850400	4063100	11022000	6653900	6631000	P99027	P99027
40S ribosomal protein S12	Rps12	NaN	NaN	NaN	24.2022	23.9534	23.4649	23.0662	23.8191	23.4046	biosynthetic process;cellular biosynthetic process;cellular macromolecule biosynthetic process;cellular macromolecule metabolic process;cellular metabolic process;cellular process;cellular protein metabolic process;macromolecule biosynthetic process;macromolecule metabolic process;metabolic process;primary metabolic process;protein metabolic process;translation	structural constituent of ribosome;structural molecule activity	cell part;cytoplasmic part;cytosolic small ribosomal subunit;intracellular non-membrane-bounded organelle;intracellular organelle;intracellular organelle part;intracellular part;macromolecular complex;membrane;non-membrane-bounded organelle;organelle;organelle part;ribonucleoprotein complex;ribosome;small ribosomal subunit	Ribosome	6	6	6	53.8	53.8	53.8	14.515	0	20.496	419460000	24	132	0	0	0	5765700	12333000	4234200	8051700	7594500	9545200	Q6ZWZ6;P63323	Q6ZWZ6;P63323
40S ribosomal protein S18	Rps18;Gm10260	20.0944	27.3562	27.8924	23.3037	NaN	22.1474	19.6289	21.5871	20.4286	biosynthetic process;cellular biosynthetic process;cellular component biogenesis;cellular component biogenesis at cellular level;cellular component organization or biogenesis;cellular component organization or biogenesis at cellular level;cellular macromolecule biosynthetic process;cellular macromolecule metabolic process;cellular metabolic process;cellular process;cellular protein metabolic proc…	binding;nucleic acid binding;RNA binding;rRNA binding;structural constituent of ribosome;structural molecule activity	adherens junction;anchoring junction;cell junction;cell part;cell-substrate adherens junction;cell-substrate junction;cytoplasm;cytoplasmic part;cytosol;cytosolic small ribosomal subunit;extracellular membrane-bounded organelle;extracellular organelle;extracellular region part;extracellular vesicular exosome;focal adhesion;intracellular membrane-bounded organelle;intracellular organelle;intracell…	Ribosome	2	2	2	11.2	11.2	11.2	12.483	0	4.8289	99095000	7	107	1324000	1112800	1093000	1824100	0	1752500	331500	936320	509080	S4R1N6;Q561N5;F6YVP7;P62270	S4R1N6;Q561N5;F6YVP7;P62270
40S ribosomal protein S19	Rps19	NaN	NaN	NaN	20.8726	20.4297	20.446	NaN	19.9333	20.3642	biological regulation;biosynthetic process;cell chemotaxis;cell differentiation;cell migration;cell motility;cellular biosynthetic process;cellular component assembly;cellular component assembly at cellular level;cellular component biogenesis;cellular component biogenesis at cellular level;cellular component movement;cellular component organization;cellular component organization at cellular leve…	binding;enzyme binding;fibroblast growth factor binding;growth factor binding;identical protein binding;kinase binding;protein binding;protein dimerization activity;protein homodimerization activity;protein kinase binding;structural constituent of ribosome;structural molecule activity	adherens junction;anchoring junction;cell junction;cell part;cell-substrate adherens junction;cell-substrate junction;cytoplasm;cytoplasmic part;cytosol;cytosolic small ribosomal subunit;extracellular membrane-bounded organelle;extracellular organelle;extracellular region part;extracellular vesicular exosome;focal adhesion;intracellular non-membrane-bounded organelle;intracellular organelle;intra…	Ribosome	3	3	3	13.8	13.8	13.8	16.085	0	4.7962	55712000	3	145	0	0	0	444250	859330	366400	0	412760	954280	Q9CZX8;D3YUT3;D3YUG3;D3Z5R8;D3Z722	Q9CZX8;D3YUT3;D3YUG3;D3Z5R8;D3Z722
Ubiquitin-40S ribosomal protein S27a;Ubiquitin;40S ribosomal protein S27a;Ubiquitin-60S ribosomal protein L40;Ubiquitin;60S ribosomal protein L40;Polyubiquitin-B;Ubiquitin;Polyubiquitin-C;Ubiquitin;Ubiquitin-related 1;Ubiquitin-related 2	Rps27a;Gm8797;Uba52;Kxd1;Ubc;Ubb;Gm7808	21.6793	25.1532	27.1644	26.1581	25.0799	26.2558	24.1165	25.5707	25.173	adipose tissue development;anatomical structure development;anatomical structure morphogenesis;biological regulation;biosynthetic process;cell cycle phase;cell cycle process;cell development;cell part morphogenesis;cell projection morphogenesis;cell projection organization;cellular biosynthetic process;cellular chemical homeostasis;cellular component morphogenesis;cellular component movement;cell…	binding;cation binding;enzyme binding;ion binding;metal ion binding;protease binding;protein binding;structural constituent of ribosome;structural molecule activity	cell body;cell part;cell projection;cytoplasm;cytoplasmic part;cytosol;cytosolic small ribosomal subunit;extracellular membrane-bounded organelle;extracellular organelle;extracellular region part;extracellular vesicular exosome;intracellular membrane-bounded organelle;intracellular non-membrane-bounded organelle;intracellular organelle;intracellular organelle part;intracellular part;macromolecula…	Parkinson's disease;PPAR signaling pathway;Ribosome	5	5	5	38.5	38.5	38.5	17.951	0	35.443	1643800000	45	156	525380	139350	709210	19402000	24545000	20854000	15503000	23715000	30346000	P62983;A0A0A6YW67;E9Q9J0;Q66JP1;E9Q4P0;E9Q5F6;E9QNP0;Q5SX22;P62984;P0CG49;P0CG50;J3QK04;D3YYZ2	P62983;A0A0A6YW67;E9Q9J0;Q66JP1;E9Q4P0;E9Q5F6;E9QNP0;Q5SX22;P62984;P0CG49;P0CG50;J3QK04
40S ribosomal protein S28	Rps28;Gm10263	NaN	23.3382	23.8391	22.115	21.8581	22.3529	21.5119	22.2578	21.213	biosynthetic process;cellular biosynthetic process;cellular component biogenesis;cellular component biogenesis at cellular level;cellular component organization or biogenesis;cellular component organization or biogenesis at cellular level;cellular macromolecule biosynthetic process;cellular macromolecule metabolic process;cellular metabolic process;cellular nitrogen compound metabolic process;cel…	structural constituent of ribosome;structural molecule activity	cell part;cytoplasm;cytosolic small ribosomal subunit;extracellular membrane-bounded organelle;extracellular organelle;extracellular region part;extracellular vesicular exosome;intracellular organelle part;intracellular part;macromolecular complex;membrane-bounded organelle;membrane-bounded vesicle;organelle;organelle part;ribonucleoprotein complex;small ribosomal subunit;vesicle	Ribosome	3	3	3	57.1	57.1	57.1	6.3442	0	16.627	140730000	9	56	0	172160	200430	3170000	6758700	3947100	5838700	5356200	3779600	G3UYV7;Q059I1;P62858;J3QNN8	G3UYV7;Q059I1;P62858;J3QNN8
40S ribosomal protein S3a	Rps3a1;Rps3a	21.655	NaN	NaN	22.14	22.3203	22.9015	21.0958	22.3547	21.6363	biological regulation;biosynthetic process;cell differentiation;cellular biosynthetic process;cellular developmental process;cellular macromolecule biosynthetic process;cellular macromolecule metabolic process;cellular metabolic process;cellular process;cellular protein metabolic process;cytoplasmic translation;developmental process;macromolecule biosynthetic process;macromolecule metabolic proce…	structural constituent of ribosome;structural molecule activity	adherens junction;anchoring junction;cell junction;cell part;cell-substrate adherens junction;cell-substrate junction;cytoplasmic part;cytosol;cytosolic small ribosomal subunit;extracellular membrane-bounded organelle;extracellular organelle;extracellular region part;extracellular vesicular exosome;focal adhesion;intracellular membrane-bounded organelle;intracellular non-membrane-bounded organell…	Ribosome	2	2	2	10.2	10.2	10.2	29.885	0.0021322	2.6158	173870000	4	264	266390	0	0	542590	1904400	1067200	1642200	1353400	1970100	Q564F3;P97351	Q564F3;P97351
40S ribosomal protein S8	Rps8	NaN	NaN	NaN	NaN	NaN	NaN	NaN	NaN	NaN	biosynthetic process;cellular biosynthetic process;cellular macromolecule biosynthetic process;cellular macromolecule metabolic process;cellular metabolic process;cellular nitrogen compound metabolic process;cellular process;macromolecule biosynthetic process;macromolecule metabolic process;maturation of SSU-rRNA;maturation of SSU-rRNA from tricistronic rRNA transcript (SSU-rRNA, 5.8S rRNA, LSU-r…	structural constituent of ribosome;structural molecule activity	adherens junction;anchoring junction;cell junction;cell part;cell-substrate adherens junction;cell-substrate junction;cytoplasm;cytosolic small ribosomal subunit;extracellular membrane-bounded organelle;extracellular organelle;extracellular region part;extracellular vesicular exosome;focal adhesion;intracellular membrane-bounded organelle;intracellular organelle;intracellular organelle part;intra…	Ribosome	1	1	1	6.2	6.2	6.2	24.205	0	5.3533	9617000	1	208	0	0	0	0	0	0	0	0	0	Q497E9;P62242	Q497E9;P62242
40S ribosomal protein SA	Rpsa	NaN	NaN	NaN	19.8809	19.9502	NaN	19.7468	20.2283	20.2504	biological adhesion;biosynthetic process;cell adhesion;cellular biosynthetic process;cellular component assembly;cellular component assembly at cellular level;cellular component organization;cellular component organization at cellular level;cellular component organization or biogenesis;cellular component organization or biogenesis at cellular level;cellular macromolecular complex assembly;cellula…	binding;extracellular matrix binding;laminin binding;laminin receptor activity;protein binding;receptor activity;ribonucleoprotein binding;ribosome binding;structural constituent of ribosome;structural molecule activity	90S preribosome;cell part;cytoplasm;cytosolic small ribosomal subunit;extracellular membrane-bounded organelle;extracellular organelle;extracellular region part;extracellular vesicular exosome;intracellular membrane-bounded organelle;intracellular organelle;intracellular organelle part;intracellular part;macromolecular complex;membrane;membrane-bounded organelle;membrane-bounded vesicle;nucleus;o…	Ribosome	1	1	1	4.4	4.4	4.4	32.838	0.0098232	2.0557	42212000	1	295	0	0	0	98925	287530	0	445340	500390	936070	P14206	P14206
Regulatory-associated protein of mTOR	Rptor	NaN	NaN	NaN	NaN	NaN	NaN	NaN	NaN	NaN	biological regulation;cell communication;cell growth;cellular component organization;cellular component organization or biogenesis;cellular process;cellular response to acid;cellular response to amine stimulus;cellular response to amino acid stimulus;cellular response to chemical stimulus;cellular response to endogenous stimulus;cellular response to external stimulus;cellular response to extracel…	14-3-3 protein binding;5S rDNA binding;binding;DNA binding;enzyme binding;kinase binding;nucleic acid binding;protein binding;protein complex binding;protein kinase binding;rDNA binding;regulatory region DNA binding;regulatory region nucleic acid binding;RNA polymerase III regulatory region DNA binding;RNA polymerase III transcription factor binding;RNA polymerase III type 1 promoter DNA binding;…	cell body;cell part;cell projection;cytoplasm;cytoplasmic part;dendrite;intracellular membrane-bounded organelle;intracellular organelle;intracellular organelle part;intracellular part;lysosomal membrane;lysosome;lytic vacuole;macromolecular complex;membrane;membrane-bounded organelle;neuron projection;neuronal cell body;nuclear part;nucleoplasm;organelle;organelle membrane;organelle part;protein…	Insulin signaling pathway;mTOR signaling pathway	1	1	1	0.7	0.7	0.7	149.5	0	9.7972	166540000	6	1335	0	0	0	0	0	0	0	0	0	A2ACM0;Q8K4Q0	A2ACM0;Q8K4Q0
Ribosome-binding protein 1	Rrbp1	NaN	NaN	NaN	22.3582	20.5628	20.7248	20.1355	21.9743	21.2719	biological regulation;cell differentiation;cellular developmental process;cellular process;cellular response to stimulus;developmental process;establishment of localization;establishment of protein localization;osteoblast differentiation;protein transport;regulation of biological process;regulation of cellular process;response to stimulus;signal transduction;transport		cell part;cytoplasmic part;endoplasmic reticulum part;integral to endoplasmic reticulum membrane;integral to membrane;integral to organelle membrane;intracellular organelle part;intracellular part;intrinsic to endoplasmic reticulum membrane;intrinsic to membrane;intrinsic to organelle membrane;membrane part;organelle part	Protein processing in endoplasmic reticulum	5	5	5	3.5	3.5	3.5	158.39	0	8.5715	81739000	9	1464	0	0	0	186620	35426	9938.3	29704	150570	249990	A2AVJ7;Q99PL5	A2AVJ7;Q99PL5
Protein S100-A10	S100a10	19.5919	NaN	NaN	21.9651	22.5316	22.622	21.9553	21.6398	21.5904	biological regulation;cellular component assembly;cellular component assembly at cellular level;cellular component organization;cellular component organization at cellular level;cellular component organization or biogenesis;cellular component organization or biogenesis at cellular level;cellular membrane organization;cellular process;establishment of localization;establishment of protein localiza…	binding;calcium ion binding;cation binding;identical protein binding;ion binding;ion channel binding;metal ion binding;protein binding;protein dimerization activity;protein homodimerization activity	cell part;extracellular membrane-bounded organelle;extracellular organelle;extracellular region part;extracellular vesicular exosome;extrinsic to membrane;extrinsic to plasma membrane;membrane part;membrane raft;membrane-bounded organelle;membrane-bounded vesicle;organelle;plasma membrane part;vesicle		4	4	4	49.5	49.5	49.5	11.186	0	15.79	185750000	25	97	259720	0	0	2347500	10112000	1993800	3887600	3064600	3941800	Q3TC45;P08207	Q3TC45;P08207
Protein S100-A11	S100a11	NaN	NaN	NaN	22.7375	22.4156	22.4464	21.6384	22.8005	21.6207	biological regulation;regulation of biological process;regulation of cell proliferation;regulation of cellular process	binding;calcium ion binding;cation binding;ion binding;metal ion binding	cell part;cell projection;cytoplasm;extracellular membrane-bounded organelle;extracellular organelle;extracellular region part;extracellular space;extracellular vesicular exosome;intracellular organelle part;intracellular part;membrane-bounded organelle;membrane-bounded vesicle;nuclear part;nucleoplasm;organelle;organelle part;ruffle;vesicle		3	3	3	30.6	30.6	30.6	11.083	0	6.3069	147690000	17	98	0	0	0	3312000	5746100	2910800	4852400	5078400	4264400	P50543	P50543
Protein S100;Protein S100-A4	S100a4	NaN	NaN	NaN	NaN	NaN	18.8427	NaN	NaN	NaN	biological regulation;positive regulation of biological process;positive regulation of cell communication;positive regulation of cellular process;positive regulation of I-kappaB kinase/NF-kappaB cascade;positive regulation of intracellular protein kinase cascade;positive regulation of response to stimulus;positive regulation of signal transduction;positive regulation of signaling;regulation of bi…	binding;calcium ion binding;cation binding;identical protein binding;ion binding;metal ion binding;protein binding;RAGE receptor binding;receptor binding	cell part;cell projection;cytoplasmic part;extracellular membrane-bounded organelle;extracellular organelle;extracellular region part;extracellular space;extracellular vesicular exosome;intracellular membrane-bounded organelle;intracellular organelle;intracellular part;membrane-bounded organelle;membrane-bounded vesicle;neuron projection;nucleus;organelle;perinuclear region of cytoplasm;vesicle		4	4	4	38.5	38.5	38.5	9.0621	0	6.572	127390000	6	78	0	0	0	0	0	98984	0	0	0	A0A0G2JGD2;Q545V2;P07091	A0A0G2JGD2;Q545V2;P07091
Protein S100;Protein S100-A6	S100a6	NaN	23.7025	23.8408	26.6811	25.8389	25.1551	24.7909	25.7676	24.9389		binding;calcium ion binding;calcium-dependent protein binding;cation binding;cytoskeletal protein binding;identical protein binding;ion binding;ion transmembrane transporter activity;metal ion binding;protein binding;protein dimerization activity;protein homodimerization activity;substrate-specific transmembrane transporter activity;substrate-specific transporter activity;transition metal ion bin…	cell part;cell projection;cytoplasm;cytoplasmic part;cytosol;envelope;extracellular membrane-bounded organelle;extracellular organelle;extracellular region part;extracellular vesicular exosome;extrinsic to internal side of plasma membrane;extrinsic to membrane;extrinsic to plasma membrane;intracellular membrane-bounded organelle;intracellular organelle;intracellular organelle part;intracellular p…		7	7	7	50.6	50.6	50.6	10.051	0	28.105	2372700000	35	89	0	185610	167660	45974000	66237000	24476000	43067000	72249000	41745000	Q545I9;P14069	Q545I9;P14069
Uteroglobin	Scgb1a1	17.2846	27.0817	27.394	18.2082	16.8988	NaN	17.1931	17.4871	NaN	biological regulation;cellular macromolecule metabolic process;cellular metabolic process;cellular nitrogen compound metabolic process;cellular process;cellular response to stimulus;macromolecule metabolic process;metabolic process;mRNA metabolic process;negative regulation of biological process;negative regulation of biosynthetic process;negative regulation of cell activation;negative regulation…	enzyme inhibitor activity;enzyme regulator activity;lipase inhibitor activity;phospholipase A2 inhibitor activity;phospholipase inhibitor activity	cell part;cytoplasm;cytoplasmic membrane-bounded vesicle;cytoplasmic part;cytoplasmic vesicle;endoplasmic reticulum;envelope;extracellular membrane-bounded organelle;extracellular organelle;extracellular region part;extracellular space;extracellular vesicular exosome;intracellular;intracellular membrane-bounded organelle;intracellular organelle;intracellular organelle part;intracellular part;memb…		1	1	1	10.4	10.4	10.4	10.519	0.0099206	2.1111	37586000	3	96	1448700	2619800	2757300	2396500	854910	0	1391000	1060200	0	Q3UKV9;Q06318	Q3UKV9;Q06318
Retinoid-inducible serine carboxypeptidase	Scpep1	NaN	NaN	NaN	21.7254	21.7245	21.4385	NaN	21.9742	22.4548	biological regulation;carboxylic acid metabolic process;cellular hormone metabolic process;cellular ketone metabolic process;cellular lipid metabolic process;cellular metabolic process;cellular process;diterpenoid metabolic process;fat-soluble vitamin metabolic process;hormone metabolic process;isoprenoid metabolic process;lipid metabolic process;metabolic process;monocarboxylic acid metabolic pr…	carboxypeptidase activity;catalytic activity;exopeptidase activity;hydrolase activity;peptidase activity;peptidase activity, acting on L-amino acid peptides;serine hydrolase activity;serine-type carboxypeptidase activity;serine-type exopeptidase activity;serine-type peptidase activity	cell part;cytoplasmic part;cytosol;extracellular membrane-bounded organelle;extracellular organelle;extracellular region part;extracellular vesicular exosome;intracellular part;membrane-bounded organelle;membrane-bounded vesicle;organelle;vesicle		2	2	2	4.9	4.9	4.9	50.964	0.0041667	2.43	108860000	3	452	0	0	0	483420	1231000	192060	0	1103100	1862300	Q920A5	Q920A5
45 kDa calcium-binding protein	Sdf4	NaN	NaN	NaN	21.2005	21.5111	22.4508	22.0186	22.0108	21.9982	anatomical structure development;calcium ion-dependent exocytosis;cell differentiation;cellular developmental process;cellular process;cerebellum development;developmental process;establishment of localization;establishment of localization in cell;exocytosis;fat cell differentiation;response to abiotic stimulus;response to chemical stimulus;response to ethanol;response to light stimulus;response …	binding;calcium ion binding;cation binding;ion binding;metal ion binding	cell part;cytoplasmic part;endosome;extracellular membrane-bounded organelle;extracellular organelle;extracellular region part;extracellular vesicular exosome;Golgi apparatus;Golgi apparatus part;Golgi lumen;intracellular membrane-bounded organelle;intracellular organelle;intracellular organelle lumen;intracellular organelle part;intracellular part;late endosome;membrane;membrane-bounded organell…		2	2	2	6.9	6.9	6.9	42.064	0	3.3493	141350000	2	361	0	0	0	100310	1273000	771250	1226900	1275100	1534900	Q61112	Q61112
Succinate dehydrogenase [ubiquinone] flavoprotein subunit, mitochondrial	Sdha	NaN	NaN	NaN	NaN	NaN	NaN	NaN	19.1604	NaN	acetyl-CoA catabolic process;acetyl-CoA metabolic process;anatomical structure development;carboxylic acid metabolic process;catabolic process;cellular catabolic process;cellular ketone metabolic process;cellular metabolic process;cellular process;coenzyme catabolic process;coenzyme metabolic process;cofactor catabolic process;cofactor metabolic process;developmental process;dicarboxylic acid met…	binding;catalytic activity;coenzyme binding;cofactor binding;flavin adenine dinucleotide binding;oxidoreductase activity;oxidoreductase activity, acting on the CH-CH group of donors;oxidoreductase activity, acting on the CH-CH group of donors, quinone or related compound as acceptor;succinate dehydrogenase (ubiquinone) activity;succinate dehydrogenase activity	cell part;cytoplasmic part;fumarate reductase complex;intracellular membrane-bounded organelle;intracellular organelle;intracellular organelle part;intracellular part;macromolecular complex;membrane;membrane part;membrane-bounded organelle;mitochondrial inner membrane;mitochondrial membrane;mitochondrial membrane part;mitochondrial part;mitochondrial respiratory chain complex II;mitochondrion;mye…	Alzheimer's disease;Citrate cycle (TCA cycle);Huntington's disease;Oxidative phosphorylation;Parkinson's disease	1	1	1	1.7	1.7	1.7	72.585	0	2.9749	4747700	0	664	0	0	0	0	0	0	0	68613	59702	Q8K2B3	Q8K2B3
[truncated: 76 more rows]
